# Supplementary material for: Sequencing of the Pituitary Transcriptome after GnRH Treatment Uncovers the Involvement of lncRNA-m23b/miR-23b-3p/CAMK2D in FSH Synthesis and Secretion
Source: Genes (Basel). 2023 Mar 31;14(4):846. doi: 10.3390/genes14040846 (PMC10137480; doi:10.3390/genes14040846)
Supplement: Supplementary file 1 [file genes-14-00846-s001.zip]

Archive with 2 entries (2 files):
- Support File S1.pdf
- Support Table.xlsx
