# Supplementary material for: Sequencing of the Pituitary Transcriptome after GnRH Treatment Uncovers the Involvement of lncRNA-m23b/miR-23b-3p/CAMK2D in FSH Synthesis and Secretion
Source: Genes (Basel). 2023 Mar 31;14(4):846. doi: 10.3390/genes14040846 (PMC10137480; doi:10.3390/genes14040846)
Supplement: Supplementary file 1 [file genes-14-00846-s001.zip › Support Table.xlsx]

## Sheet: Table S1
Support Table 1. Statistical table of LncRNA sequencing data evaluation
Sample-ID	ReadSum	BaseSum	GC(%)	Q30(%)
L01	57957742	17126872400	49.74	94.27
L02	53908362	15962222236	49.25	94.53
L03	62327486	18347717672	50.26	94.28
L04	68011853	20073372082	50.49	94.49
Read Number: The total number of Pair-end Reads in clean reads. Base Number: Total number of bases in clean reads. GC Content: The content of G and C bases in clean reads. Q30(%): The percentage of bases with Q-score(30) or higher in clean reads.

## Sheet: Table S2
Support Table 2. Statistical table of miRNA sequencing data evaluation
Sample-ID	Raw_reads	Low_quality	Containing'N'reads	Length<15	Length>35	Clean_reads	Q30(%)
S01	23193709	0	103	14894	150039	23028673	99.08
S02	17448711	0	82	84655	146279	17217695	98.93
S03	20872080	0	98	14147	200320	20657515	98.93
S04	18109989	0	68	14061	168492	17927368	99.2
Raw reads: Sequencing raw data. Low quality reads: The proportion of base quality below Q-score(30) is higher than 20% in the read. Containing 'N' reads: reads containing at least 10% of unknown base (N). Length<15: Reads with less than 15 nucleotides after removing the adaptor. Length>35: Reads were greater than 35 nucleotides after removing the adaptor. Clean reads: Number of reads for bases wi…

## Sheet: Table S3
Support Table 3. Statistical table of LncRNA Clean Data and rat genome comparison results
Sample-ID	Total Reads	Mapped Reads	Uniq Map Reads	Multiple Map Reads	Reads Map to '+'	Reads Map to '-'
C01	115915484	110346560(95.20%)	96074049(82.88%)	14272511(12.31%)	0(0.00%)	0(0.00%)
C02	107816724	102704053(95.26%)	89163461(82.70%)	13540592(12.56%)	0(0.00%)	0(0.00%)
C03	124654972	118131002(94.77%)	100452918(80.58%)	17678084(14.18%)	0(0.00%)	0(0.00%)
C04	136023706	129258502(95.03%)	110835223(81.48%)	18423279(13.54%)	0(0.00%)	0(0.00%)
Total Reads: The number of Clean Reads, counted as per single end. Mapped Reads: The number of reads in the reference genome and the percentage in clean reads. Uniq Mapped Reads: The number of reads to the unique location of the reference genome and the percentage in clean reads. Multiple Map Reads: The number of reads to multiple locations of the reference genome and the percentage in clean read…

## Sheet: Table S4
Support Table 4. Statistical table of miRNA Clean Data and rat genome comparison results
Sample-ID	Total Reads	rRNA	scRNA	snRNA	snoRNA	tRNA	Repbase	Unannotated Reads	Mapped_Reads	Mapped_reads(+)	Mapped_reads(-)
S01	23028673(100%)	42126(0.18%)	0(0%)	22(0%)	109223(0.47%)	251427(1.09%)	45524(0.20%)	22580351(98.06%)	15459292(68.46%)	10973255	4486037
S02	17217695(100.00%)	133201(0.77%)	0(0.00%)	82(0.00%)	58533(0.34%)	353417(2.05%)	53851(0.31%)	16618611(96.53%)	11207637(67.44%)	7570732	3636905
S03	20657515(100.00%)	47402(0.23%)	0(0.00%)	27(0.00%)	102300(0.50%)	76365(0.37%)	43422(0.21%)	20387999(98.69%)	14582663(71.53%)	10511872	4070791
S04	17927368(100.00%)	42667(0.24%)	0(0.00%)	33(0.00%)	97740(0.55%)	113484(0.63%)	51441(0.29%)	17622003(98.29%)	12404714(70.39%)	9342873	3061841
Total Reads: The number of Clean Reads. rRNA: Reads identified as rRNA and the percentage in total reads. Repbase: Reads identified as repeat sequence. Mapped Reads: The number of reads in the unannotated reads aligned within the rat genome and the percentage in unannotated reads. Reads Map to '+': The number of reads to the reference genome plus strand. Reads Map to '-': The number of reads to t…

## Sheet: Table S5
Support Table 5.LncRNA sample correlation coefficient
sample	L01	L02	L03	L04
L01	1	0.9452	0.9187	0.939
L02	0.9452	1	0.7431	0.7582
L03	0.9187	0.7431	1	0.8508
L04	0.939	0.7582	0.8508	1
Pearson’s correlation coefficient (r) was calculated to evaluate the correlations of biological replicates. L01 and L02 represent samples collected after GnRH treatment, L03 and L04 represent samples collected before GnRH treatment.

## Sheet: Table S6
Support Table 6. mRNA sample correlation coefficient
sample	S01	S02	S03	S04
L01	1	0.8288	0.8465	0.7224
L02	0.8288	1	0.9979	0.8787
L03	0.8465	0.9979	1	0.8734
L04	0.7224	0.8787	0.8734	1
Pearson’s correlation coefficient (r) was calculated to evaluate the correlations of biological replicates. L01 and L02 represent samples collected after GnRH treatment, L03 and L04 represent samples collected before GnRH treatment.

## Sheet: Table S7
Support Table 7. miRNA sample correlation coefficient
sample	S01	S02	S03	S04
S01	1	0.9602	0.9987	0.9948
S02	0.9602	1	0.965	0.9362
S03	0.9987	0.965	1	0.9935
S04	0.9948	0.9362	0.9935	1
Pearson’s correlation coefficient (r) was calculated to evaluate the correlations of biological replicates. S01 and S02 represent samples collected after GnRH treatment, S03 and S04 represent samples collected before GnRH treatment.

## Sheet: Table S8
Support Table 8. new genes annotation
#GeneID	COG_class	COG_class_annotation	GO_annotation	KEGG_annotation	KEGG_pathway_annotation	KOG_class	KOG_class_annotation	Pfam_annotation	Swissprot_annotation	eggNOG_class	eggNOG_class_annotation	nr_annotation
Rattus_norvegicus_newGene_62738	--	--	--	--	--	--	--	--	--	--	--	mCG1046215, partial [Mus musculus]
Rattus_norvegicus_newGene_127625	--	--	Molecular Function: 11-beta-hydroxysteroid dehydrogenase [NAD(P)] activity (GO:0003845);; Molecular Function: aminoacyl-tRNA ligase activity (GO:0004812);; Molecular Function: steroid binding (GO:0005496);; Molecular Function: ATP binding (GO:0005524);; Cellular Component: endoplasmic reticulum membrane (GO:0005789);; Cellular Component: rough endoplasmic reticulum (GO:0005791);; Cellular Compone…	--	--	--	--	--	LINE-1 retrotransposable element ORF2 protein OS=Mus musculus OX=10090 GN=Pol PE=1 SV=2	S	Function unknown	rCG65925, partial [Rattus norvegicus]
Rattus_norvegicus_newGene_31566	--	--	--	--	--	--	--	--	LINE-1 retrotransposable element ORF1 protein OS=Mus musculus OX=10090 GN=Lire1 PE=1 SV=2	S	Function unknown	uncharacterized protein LOC498592 [Rattus norvegicus]
Rattus_norvegicus_newGene_53087	--	--	Biological Process: spliceosomal snRNP assembly (GO:0000387);; Molecular Function: L-alanine:2-oxoglutarate aminotransferase activity (GO:0004021);; Molecular Function: ubiquitin-protein transferase activity (GO:0004842);; Cellular Component: nucleolus (GO:0005730);; Cellular Component: mitochondrion (GO:0005739);; Cellular Component: endoplasmic reticulum (GO:0005783);; Cellular Component: cytos…	--	--	--	--	--	--	E	Amino acid transport and metabolism	mCG147514, partial [Mus musculus]
Rattus_norvegicus_newGene_131044	--	--	Biological Process: behavioral fear response (GO:0001662);; Molecular Function: protein kinase activity (GO:0004672);; Cellular Component: spliceosomal complex (GO:0005681);; Biological Process: Rho protein signal transduction (GO:0007266);; Biological Process: axonogenesis (GO:0007409);; Biological Process: neuromuscular junction development (GO:0007528);; Biological Process: lactation (GO:00075…	--	--	--	--	--	--	S	Function unknown	rCG25260 [Rattus norvegicus]
Rattus_norvegicus_newGene_126443	--	--	--	--	--	--	--	--	--	--	--	rCG52172 [Rattus norvegicus]
Rattus_norvegicus_newGene_31784	--	--	Cellular Component: Golgi membrane (GO:0000139);; Cellular Component: podosome (GO:0002102);; Molecular Function: structural constituent of cytoskeleton (GO:0005200);; Molecular Function: ATP binding (GO:0005524);; Cellular Component: actin filament (GO:0005884);; Cellular Component: Arp2/3 protein complex (GO:0005885);; Cellular Component: brush border (GO:0005903);; Cellular Component: cell-cel…	--	--	[Z]	Cytoskeleton	Actin	Actin-related protein 3B OS=Mus musculus OX=10090 GN=Actr3b PE=1 SV=1	Z	Cytoskeleton	PREDICTED: actin-related protein 3B-like isoform X2 [Rattus norvegicus]
Rattus_norvegicus_newGene_144568	--	--	Cellular Component: extracellular region (GO:0005576);; Molecular Function: chemokine activity (GO:0008009);; Biological Process: cell proliferation (GO:0008283);; Cellular Component: integral component of membrane (GO:0016021);; Molecular Function: ligase activity (GO:0016874);; Biological Process: neutrophil chemotaxis (GO:0030593);; Biological Process: secretion by cell (GO:0032940);; Biologic…	--	--	--	--	--	E3 ubiquitin-protein ligase NEDD4 OS=Mus musculus OX=10090 GN=Nedd4 PE=1 SV=3	--	--	mCG1045525, partial [Mus musculus]
Rattus_norvegicus_newGene_94274	--	--	Cellular Component: extracellular space (GO:0005615);; Molecular Function: chemokine activity (GO:0008009);; Biological Process: cell proliferation (GO:0008283);; Cellular Component: integral component of membrane (GO:0016021);; Molecular Function: ligase activity (GO:0016874);; Biological Process: neutrophil chemotaxis (GO:0030593);; Biological Process: secretion by cell (GO:0032940);; Biologica…	--	--	--	--	--	--	--	--	mCG1042149, partial [Mus musculus]
Rattus_norvegicus_newGene_15429	--	--	--	--	--	--	--	--	--	--	--	mCG146133, partial [Mus musculus]
Rattus_norvegicus_newGene_73953	--	--	--	--	--	--	--	--	--	K	Transcription	Enterin neuropeptide, partial [Heterocephalus glaber]
Rattus_norvegicus_newGene_135863	--	--	--	--	--	--	--	--	--	--	--	hypothetical protein I79_023772 [Cricetulus griseus]
Rattus_norvegicus_newGene_136686	--	--	--	--	--	--	--	--	--	--	--	mCG148444 [Mus musculus]
Rattus_norvegicus_newGene_112041	--	--	Biological Process: response to hypoxia (GO:0001666);; Cellular Component: extracellular space (GO:0005615);; Biological Process: acute-phase response (GO:0006953);; Biological Process: complement activation, classical pathway (GO:0006958);; Biological Process: aging (GO:0007568);; Biological Process: response to radiation (GO:0009314);; Biological Process: response to lead ion (GO:0010288);; Bio…	--	--	--	--	--	--	--	--	mCG147268 [Mus musculus]
Rattus_norvegicus_newGene_78538	--	--	Molecular Function: ubiquitin-protein transferase activity (GO:0004842);; Biological Process: protein ubiquitination (GO:0016567);; Cellular Component: Cul3-RING ubiquitin ligase complex (GO:0031463);;	--	--	--	--	--	--	S	Function unknown	kelch-like protein 18 isoform X2 [Mesocricetus auratus]
Rattus_norvegicus_newGene_139239	--	--	--	--	--	--	--	--	--	--	--	E3 ubiquitin-protein ligase [Cricetulus griseus]
Rattus_norvegicus_newGene_145815	--	--	--	--	--	--	--	--	LINE-1 retrotransposable element ORF1 protein OS=Mus musculus OX=10090 GN=Lire1 PE=1 SV=2	S	Function unknown	LRRGT00015 [Rattus norvegicus]
Rattus_norvegicus_newGene_2043	--	--	--	--	--	--	--	--	LINE-1 retrotransposable element ORF2 protein OS=Mus musculus OX=10090 GN=Pol PE=1 SV=2	S	Function unknown	LRRGT00008 [Rattus norvegicus]
Rattus_norvegicus_newGene_38730	--	--	Biological Process: response to hypoxia (GO:0001666);; Cellular Component: extracellular space (GO:0005615);; Cellular Component: endoplasmic reticulum membrane (GO:0005789);; Cellular Component: plasma membrane (GO:0005886);; Biological Process: phosphatidylserine metabolic process (GO:0006658);; Biological Process: sphingolipid metabolic process (GO:0006665);; Biological Process: acute-phase re…	--	--	--	--	--	LINE-1 retrotransposable element ORF2 protein OS=Mus musculus OX=10090 GN=Pol PE=1 SV=2	S	Function unknown	endonuclease/reverse transcriptase [Rattus norvegicus]
Rattus_norvegicus_newGene_36992	--	--	--	--	--	--	--	--	--	S	Function unknown	--
Rattus_norvegicus_newGene_2750	--	--	Molecular Function: aminoacyl-tRNA ligase activity (GO:0004812);; Molecular Function: ATP binding (GO:0005524);; Cellular Component: endoplasmic reticulum membrane (GO:0005789);; Cellular Component: plasma membrane (GO:0005886);; Biological Process: tRNA aminoacylation for protein translation (GO:0006418);; Biological Process: protein targeting to vacuole (GO:0006623);; Biological Process: phosph…	--	--	--	--	Protein of unknown function (DUF3704)	LINE-1 retrotransposable element ORF2 protein OS=Mus musculus OX=10090 GN=Pol PE=1 SV=2	S	Function unknown	unknown protein [Rattus norvegicus]
Rattus_norvegicus_newGene_88364	--	--	Molecular Function: cytokine activity (GO:0005125);; Molecular Function: ciliary neurotrophic factor receptor binding (GO:0005127);; Molecular Function: interleukin-6 receptor binding (GO:0005138);; Cellular Component: nucleus (GO:0005634);; Cellular Component: cytosol (GO:0005829);; Molecular Function: growth factor activity (GO:0008083);; Biological Process: positive regulation of cell prolifer…	--	--	--	--	--	--	--	--	rCG57262 [Rattus norvegicus]
Rattus_norvegicus_newGene_69798	--	--	--	--	--	--	--	--	--	--	--	gatC-like protein [Cricetulus griseus]
Rattus_norvegicus_newGene_83089	--	--	Cellular Component: bicellular tight junction (GO:0005923);; Biological Process: cell cycle (GO:0007049);; Cellular Component: membrane (GO:0016020);; Biological Process: cell division (GO:0051301);;	--	--	--	--	--	--	--	--	rCG22329 [Rattus norvegicus]
Rattus_norvegicus_newGene_103586	[R]	General function prediction only	--	--	--	[R]	General function prediction only	Zinc-finger double domain;; Zinc finger, C2H2 type;; C2H2-type zinc finger;; KRAB box;; C2H2-type zinc finger;; Zinc ribbon domain;; XPA protein N-terminal;; zinc-finger-containing domain	Zinc finger protein 431 OS=Mus musculus OX=10090 GN=Znf431 PE=1 SV=1	S	Function unknown	PREDICTED: zinc finger protein 431-like isoform X2 [Rattus norvegicus]
Rattus_norvegicus_newGene_72677	--	--	--	--	--	--	--	--	LINE-1 retrotransposable element ORF1 protein OS=Mus musculus OX=10090 GN=Lire1 PE=1 SV=2	S	Function unknown	putative RNA binding protein 1, partial [Rattus norvegicus]
Rattus_norvegicus_newGene_124842	[L]	Replication, recombination and repair	Biological Process: resolution of meiotic recombination intermediates (GO:0000712);; Cellular Component: heterochromatin (GO:0000792);; Biological Process: sister chromatid segregation (GO:0000819);; Biological Process: neuron migration (GO:0001764);; Molecular Function: chromatin binding (GO:0003682);; Molecular Function: DNA topoisomerase type II (ATP-hydrolyzing) activity (GO:0003918);; Molecu…	K03164|8.53287e-179|oas:101103037|K03164 DNA topoisomerase II [EC:5.99.1.3] | (RefSeq) TOP2B; topoisomerase (DNA) II beta	Platinum drug resistance (ko01524)	[B]	Chromatin structure and dynamics	C-terminal associated domain of TOPRIM;; Toprim domain	DNA topoisomerase 2-beta OS=Mus musculus OX=10090 GN=Top2b PE=1 SV=2	L	Replication, recombination and repair	similar to topoisomerase (DNA) II beta [Rattus norvegicus]
Rattus_norvegicus_newGene_122388	--	--	--	--	--	--	--	--	--	--	--	hypothetical protein I79_012502 [Cricetulus griseus]
Rattus_norvegicus_newGene_4100	--	--	Molecular Function: structural constituent of ribosome (GO:0003735);; Cellular Component: ribosome (GO:0005840);; Biological Process: translation (GO:0006412);; Molecular Function: hydrolase activity (GO:0016787);;	K02889|8.06727e-36|rro:104671581|K02889 large subunit ribosomal protein L21e | (RefSeq) RPL21; ribosomal protein L21	Ribosome (ko03010)	[J]	Translation, ribosomal structure and biogenesis	Ribosomal protein L21e	60S ribosomal protein L21 OS=Chinchilla lanigera OX=34839 GN=RPL21 PE=2 SV=3	J	Translation, ribosomal structure and biogenesis	mCG19976 [Mus musculus]
Rattus_norvegicus_newGene_69191	--	--	--	--	--	--	--	--	LINE-1 retrotransposable element ORF1 protein OS=Mus musculus OX=10090 GN=Lire1 PE=1 SV=2	S	Function unknown	nucleic acid binding protein [Rattus norvegicus]
Rattus_norvegicus_newGene_32114	[CR]	Energy production and conversion;; General function prediction only	Cellular Component: cytosol (GO:0005829);; Molecular Function: zinc ion binding (GO:0008270);; Molecular Function: oxidoreductase activity (GO:0016491);; Biological Process: oxidation-reduction process (GO:0055114);;	--	--	[CR]	--	Zinc-binding dehydrogenase	Quinone oxidoreductase-like protein 1 OS=Mus musculus OX=10090 GN=Cryzl1 PE=1 SV=1	C	Energy production and conversion	PREDICTED: quinone oxidoreductase-like protein 1 isoform X1 [Rattus norvegicus]
Rattus_norvegicus_newGene_22523	--	--	--	--	--	--	--	Protein of unknown function (DUF1725)	LINE-1 retrotransposable element ORF2 protein OS=Mus musculus OX=10090 GN=Pol PE=1 SV=2	S	Function unknown	LRRGT00008 [Rattus norvegicus]
Rattus_norvegicus_newGene_133197	--	--	Molecular Function: 11-beta-hydroxysteroid dehydrogenase [NAD(P)] activity (GO:0003845);; Molecular Function: steroid binding (GO:0005496);; Cellular Component: endoplasmic reticulum membrane (GO:0005789);; Cellular Component: rough endoplasmic reticulum (GO:0005791);; Biological Process: glucocorticoid biosynthetic process (GO:0006704);; Biological Process: glucocorticoid catabolic process (GO:0…	--	--	--	--	--	LINE-1 retrotransposable element ORF2 protein OS=Mus musculus OX=10090 GN=Pol PE=1 SV=2	S	Function unknown	rCG65925, partial [Rattus norvegicus]
Rattus_norvegicus_newGene_64630	--	--	--	--	--	--	--	--	--	--	--	rCG48956 [Rattus norvegicus]
Rattus_norvegicus_newGene_115373	--	--	Biological Process: behavioral fear response (GO:0001662);; Cellular Component: ruffle (GO:0001726);; Biological Process: receptor recycling (GO:0001881);; Molecular Function: protease binding (GO:0002020);; Molecular Function: diacylglycerol cholinephosphotransferase activity (GO:0004142);; Molecular Function: GTPase activator activity (GO:0005096);; Molecular Function: death receptor binding (G…	--	--	--	--	--	--	--	--	rCG63222 [Rattus norvegicus]
Rattus_norvegicus_newGene_88070	--	--	--	--	--	--	--	--	LINE-1 retrotransposable element ORF2 protein OS=Mus musculus OX=10090 GN=Pol PE=1 SV=2	--	--	rCG65928, partial [Rattus norvegicus]
Rattus_norvegicus_newGene_43151	--	--	--	--	--	[R]	General function prediction only	--	--	L	Replication, recombination and repair	PREDICTED: LOW QUALITY PROTEIN: uncharacterized protein LOC107144995 [Marmota marmota marmota]
Rattus_norvegicus_newGene_37540	--	--	Molecular Function: aminoacyl-tRNA ligase activity (GO:0004812);; Molecular Function: ATP binding (GO:0005524);; Biological Process: tRNA aminoacylation for protein translation (GO:0006418);;	--	--	--	--	--	LINE-1 retrotransposable element ORF1 protein OS=Mus musculus OX=10090 GN=Lire1 PE=1 SV=2	S	Function unknown	nucleic acid binding protein [Rattus norvegicus]
Rattus_norvegicus_newGene_132279	--	--	--	--	--	--	--	--	LINE-1 retrotransposable element ORF2 protein OS=Mus musculus OX=10090 GN=Pol PE=1 SV=2	S	Function unknown	rCG65928, partial [Rattus norvegicus]
Rattus_norvegicus_newGene_56617	--	--	Biological Process: ribosomal large subunit export from nucleus (GO:0000055);; Biological Process: ribosomal small subunit export from nucleus (GO:0000056);; Biological Process: cleavage in ITS2 between 5.8S rRNA and LSU-rRNA of tricistronic rRNA transcript (SSU-rRNA, 5.8S rRNA, LSU-rRNA) (GO:0000448);; Cellular Component: granular component (GO:0001652);; Molecular Function: p53 binding (GO:0002…	K11276|9.04401e-74|ocu:100328693|K11276 nucleophosmin 1 | (RefSeq) NPM1; nucleophosmin (nucleolar phosphoprotein B23, numatrin)	--	--	--	Nucleophosmin C-terminal domain	Nucleophosmin OS=Rattus norvegicus OX=10116 GN=Npm1 PE=1 SV=1	--	--	nucleophosmin [Mus pahari]
Rattus_norvegicus_newGene_78465	--	--	--	--	--	--	--	--	--	--	--	rCG52991, isoform CRA_d [Rattus norvegicus]
Rattus_norvegicus_newGene_137806	--	--	--	--	--	--	--	--	LINE-1 retrotransposable element ORF2 protein OS=Mus musculus OX=10090 GN=Pol PE=1 SV=2	S	Function unknown	LRRGT00014 [Rattus norvegicus]
Rattus_norvegicus_newGene_41671	--	--	--	--	--	--	--	--	--	--	--	rCG62706 [Rattus norvegicus]
Rattus_norvegicus_newGene_128529	--	--	--	--	--	--	--	--	LINE-1 retrotransposable element ORF1 protein OS=Mus musculus OX=10090 GN=Lire1 PE=1 SV=2	S	Function unknown	ORF1 [Rattus norvegicus]
Rattus_norvegicus_newGene_109572	--	--	Cellular Component: nucleosome (GO:0000786);; Cellular Component: nuclear chromatin (GO:0000790);; Molecular Function: DNA binding (GO:0003677);; Cellular Component: extracellular space (GO:0005615);; Biological Process: chromatin silencing (GO:0006342);; Molecular Function: chemokine activity (GO:0008009);; Biological Process: cell proliferation (GO:0008283);; Cellular Component: integral compon…	--	--	--	--	--	--	--	--	mCG145372, partial [Mus musculus]
Rattus_norvegicus_newGene_14433	--	--	--	--	--	--	--	--	--	--	--	rCG63113 [Rattus norvegicus]
Rattus_norvegicus_newGene_91987	--	--	Molecular Function: protein binding (GO:0005515);; Biological Process: protein targeting to vacuole (GO:0006623);; Biological Process: nervous system development (GO:0007399);; Biological Process: locomotory behavior (GO:0007626);; Cellular Component: extrinsic component of membrane (GO:0019898);; Cellular Component: dense core granule (GO:0031045);; Biological Process: social behavior (GO:003517…	--	--	--	--	Protein of unknown function (DUF1725)	LINE-1 retrotransposable element ORF2 protein OS=Mus musculus OX=10090 GN=Pol PE=1 SV=2	S	Function unknown	rCG59005 [Rattus norvegicus]
Rattus_norvegicus_newGene_27221	--	--	--	K11665|1.14283e-17|pon:100439521|K11665 DNA helicase INO80 [EC:3.6.4.12] | (RefSeq) INO80; INO80 complex subunit	--	--	--	--	--	--	--	PREDICTED: uncharacterized protein LOC107400274 [Peromyscus maniculatus bairdii]
Rattus_norvegicus_newGene_124350	--	--	Molecular Function: aminoacyl-tRNA ligase activity (GO:0004812);; Molecular Function: ATP binding (GO:0005524);; Biological Process: tRNA aminoacylation for protein translation (GO:0006418);;	--	--	--	--	--	LINE-1 retrotransposable element ORF1 protein OS=Mus musculus OX=10090 GN=Lire1 PE=1 SV=2	S	Function unknown	mCG140190, partial [Mus musculus]
Rattus_norvegicus_newGene_59468	--	--	Molecular Function: aminoacyl-tRNA ligase activity (GO:0004812);; Molecular Function: ATP binding (GO:0005524);; Biological Process: tRNA aminoacylation for protein translation (GO:0006418);;	--	--	--	--	Protein of unknown function (DUF3704)	LINE-1 retrotransposable element ORF2 protein OS=Mus musculus OX=10090 GN=Pol PE=1 SV=2	S	Function unknown	ORF4 [Rattus norvegicus]
Rattus_norvegicus_newGene_89625	--	--	Molecular Function: aminoacyl-tRNA ligase activity (GO:0004812);; Molecular Function: ATP binding (GO:0005524);; Biological Process: tRNA aminoacylation for protein translation (GO:0006418);; Biological Process: protein targeting to vacuole (GO:0006623);; Biological Process: nervous system development (GO:0007399);; Biological Process: locomotory behavior (GO:0007626);; Cellular Component: extrin…	--	--	--	--	Protein of unknown function (DUF3704)	LINE-1 retrotransposable element ORF2 protein OS=Mus musculus OX=10090 GN=Pol PE=1 SV=2	S	Function unknown	rCG59005 [Rattus norvegicus]
Rattus_norvegicus_newGene_55251	--	--	Biological Process: nuclear-transcribed mRNA catabolic process, nonsense-mediated decay (GO:0000184);; Cellular Component: telomerase catalytic core complex (GO:0000333);; Molecular Function: endoribonuclease activity (GO:0004521);; Cellular Component: nucleolus (GO:0005730);; Cellular Component: cytosol (GO:0005829);; Biological Process: mRNA export from nucleus (GO:0006406);; Biological Process…	--	--	--	--	--	Formin-1 OS=Mus musculus OX=10090 GN=Fmn1 PE=1 SV=2	S	Function unknown	mCG147332 [Mus musculus]
Rattus_norvegicus_newGene_82867	--	--	Molecular Function: aminoacyl-tRNA ligase activity (GO:0004812);; Molecular Function: ATP binding (GO:0005524);; Cellular Component: endoplasmic reticulum membrane (GO:0005789);; Cellular Component: plasma membrane (GO:0005886);; Biological Process: tRNA aminoacylation for protein translation (GO:0006418);; Biological Process: protein targeting to vacuole (GO:0006623);; Biological Process: phosph…	--	--	--	--	--	LINE-1 retrotransposable element ORF2 protein OS=Mus musculus OX=10090 GN=Pol PE=1 SV=2	U	Intracellular trafficking, secretion, and vesicular transport	Da1-12 [Rattus norvegicus]
Rattus_norvegicus_newGene_123461	--	--	Cellular Component: nucleosome (GO:0000786);; Cellular Component: nuclear chromatin (GO:0000790);; Cellular Component: acrosomal vesicle (GO:0001669);; Molecular Function: DNA binding (GO:0003677);; Molecular Function: serine-type endopeptidase inhibitor activity (GO:0004867);; Cellular Component: extracellular space (GO:0005615);; Biological Process: chromatin silencing (GO:0006342);; Molecular …	--	--	--	--	--	E3 ubiquitin-protein ligase NEDD4 OS=Mus musculus OX=10090 GN=Nedd4 PE=1 SV=3	S	Function unknown	rCG63686 [Rattus norvegicus]
Rattus_norvegicus_newGene_115113	--	--	--	--	--	--	--	--	IgE-binding protein OS=Mus musculus OX=10090 GN=Iap PE=2 SV=1	S	Function unknown	PREDICTED: igE-binding protein-like isoform X2 [Rattus norvegicus]
Rattus_norvegicus_newGene_9949	--	--	Molecular Function: single-stranded RNA binding (GO:0003727);; Molecular Function: structural constituent of ribosome (GO:0003735);; Molecular Function: 11-beta-hydroxysteroid dehydrogenase [NAD(P)] activity (GO:0003845);; Molecular Function: aminoacyl-tRNA ligase activity (GO:0004812);; Molecular Function: steroid binding (GO:0005496);; Molecular Function: iron ion binding (GO:0005506);; Molecul…	--	--	--	--	--	--	S	Function unknown	rCG19984, partial [Rattus norvegicus]
Rattus_norvegicus_newGene_4084	--	--	--	--	--	--	--	Domain of unknown function (DUF4061)	Coiled-coil domain-containing protein 28B OS=Mus musculus OX=10090 GN=Ccdc28b PE=1 SV=3	S	Function unknown	coiled-coil domain-containing protein 28A isoform X1 [Castor canadensis]
Rattus_norvegicus_newGene_52039	--	--	--	--	--	--	--	--	--	--	--	rCG21155, isoform CRA_d [Rattus norvegicus]
Rattus_norvegicus_newGene_102646	--	--	--	--	--	--	--	--	--	--	--	rCG23778, partial [Rattus norvegicus]
Rattus_norvegicus_newGene_145531	--	--	--	K07369|4.98668e-14|cge:100770557|K07369 mucosa-associated lymphoid tissue lymphoma translocation protein 1 [EC:3.4.22.-] | (RefSeq) Malt1; MALT1 paracaspase	NF-kappa B signaling pathway (ko04064);T cell receptor signaling pathway (ko04660);B cell receptor signaling pathway (ko04662);Tuberculosis (ko05152)	--	--	--	--	--	--	PREDICTED: mucosa-associated lymphoid tissue lymphoma translocation protein 1 isoform X2 [Cricetulus griseus]
Rattus_norvegicus_newGene_88404	--	--	Molecular Function: phosphatidylinositol-4,5-bisphosphate binding (GO:0005546);; Cellular Component: cytoskeleton (GO:0005856);; Cellular Component: dendritic spine (GO:0043197);; Biological Process: positive regulation of synapse structural plasticity (GO:0051835);;	--	--	--	--	--	FERM and PDZ domain-containing protein 4 OS=Mus musculus OX=10090 GN=Frmpd4 PE=1 SV=1	S	Function unknown	PREDICTED: FERM and PDZ domain-containing protein 4 isoform X2 [Marmota marmota marmota]
Rattus_norvegicus_newGene_38721	--	--	Biological Process: behavioral fear response (GO:0001662);; Cellular Component: ruffle (GO:0001726);; Biological Process: receptor recycling (GO:0001881);; Molecular Function: protease binding (GO:0002020);; Molecular Function: diacylglycerol cholinephosphotransferase activity (GO:0004142);; Molecular Function: GTPase activator activity (GO:0005096);; Molecular Function: death receptor binding (G…	--	--	--	--	--	LINE-1 retrotransposable element ORF2 protein OS=Mus musculus OX=10090 GN=Pol PE=1 SV=2	S	Function unknown	mCG1045525, partial [Mus musculus]
Rattus_norvegicus_newGene_111164	--	--	Molecular Function: RNA binding (GO:0044822);;	--	--	--	--	--	Autism susceptibility gene 2 protein homolog OS=Mus musculus OX=10090 GN=Auts2 PE=1 SV=2	S	Function unknown	PREDICTED: fibrosin-1-like protein isoform X3 [Rattus norvegicus]
Rattus_norvegicus_newGene_9211	[X]	Mobilome: prophages, transposons	--	--	--	[R]	General function prediction only	--	Protein NYNRIN OS=Mus musculus OX=10090 GN=Nynrin PE=2 SV=2	L	Replication, recombination and repair	PREDICTED: protein NYNRIN-like [Rattus norvegicus]
Rattus_norvegicus_newGene_42361	--	--	--	--	--	--	--	--	LINE-1 retrotransposable element ORF2 protein OS=Mus musculus OX=10090 GN=Pol PE=1 SV=2	--	--	LRRGT00014 [Rattus norvegicus]
Rattus_norvegicus_newGene_21092	--	--	Biological Process: spliceosomal snRNP assembly (GO:0000387);; Molecular Function: L-alanine:2-oxoglutarate aminotransferase activity (GO:0004021);; Molecular Function: ubiquitin-protein transferase activity (GO:0004842);; Cellular Component: nucleolus (GO:0005730);; Cellular Component: mitochondrion (GO:0005739);; Cellular Component: lysosome (GO:0005764);; Cellular Component: endosome (GO:00057…	--	--	--	--	--	--	E	Amino acid transport and metabolism	mCG1028420, partial [Mus musculus]
Rattus_norvegicus_newGene_98733	--	--	--	--	--	--	--	--	--	--	--	unnamed protein product, partial [Mus musculus]
Rattus_norvegicus_newGene_28501	--	--	--	--	--	--	--	--	--	--	--	unnamed protein product [Mus musculus]
Rattus_norvegicus_newGene_120144	--	--	Cellular Component: acrosomal vesicle (GO:0001669);; Molecular Function: serine-type endopeptidase inhibitor activity (GO:0004867);; Cellular Component: extracellular space (GO:0005615);; Molecular Function: chemokine activity (GO:0008009);; Biological Process: cell proliferation (GO:0008283);; Cellular Component: integral component of membrane (GO:0016021);; Biological Process: neutrophil chemot…	--	--	--	--	--	--	O	Posttranslational modification, protein turnover, chaperones	mCG1045525, partial [Mus musculus]
Rattus_norvegicus_newGene_96818	--	--	Molecular Function: single-stranded RNA binding (GO:0003727);; Molecular Function: structural constituent of ribosome (GO:0003735);; Cellular Component: ribosome (GO:0005840);; Biological Process: translation (GO:0006412);; Cellular Component: integral component of membrane (GO:0016021);; Biological Process: transposition, RNA-mediated (GO:0032197);;	--	--	--	--	--	LINE-1 retrotransposable element ORF1 protein OS=Mus musculus OX=10090 GN=Lire1 PE=1 SV=2	S	Function unknown	nucleic acid binding protein [Rattus norvegicus]
Rattus_norvegicus_newGene_103097	--	--	Cellular Component: nucleosome (GO:0000786);; Cellular Component: nuclear chromatin (GO:0000790);; Cellular Component: acrosomal vesicle (GO:0001669);; Molecular Function: DNA binding (GO:0003677);; Molecular Function: serine-type endopeptidase inhibitor activity (GO:0004867);; Cellular Component: extracellular space (GO:0005615);; Biological Process: chromatin silencing (GO:0006342);; Cellular C…	--	--	--	--	--	E3 ubiquitin-protein ligase NEDD4 OS=Mus musculus OX=10090 GN=Nedd4 PE=1 SV=3	--	--	mCG1045525, partial [Mus musculus]
Rattus_norvegicus_newGene_78261	--	--	--	--	--	--	--	--	--	--	--	mCG142215, isoform CRA_a [Mus musculus]
Rattus_norvegicus_newGene_8443	--	--	Cellular Component: endoplasmic reticulum membrane (GO:0005789);; Cellular Component: plasma membrane (GO:0005886);; Biological Process: protein targeting to vacuole (GO:0006623);; Biological Process: phosphatidylserine metabolic process (GO:0006658);; Biological Process: sphingolipid metabolic process (GO:0006665);; Biological Process: nervous system development (GO:0007399);; Biological Process…	--	--	--	--	--	LINE-1 retrotransposable element ORF2 protein OS=Mus musculus OX=10090 GN=Pol PE=1 SV=2	J	Translation, ribosomal structure and biogenesis	endonuclease/reverse transcriptase [Rattus norvegicus]
Rattus_norvegicus_newGene_4512	--	--	Molecular Function: 11-beta-hydroxysteroid dehydrogenase [NAD(P)] activity (GO:0003845);; Molecular Function: steroid binding (GO:0005496);; Cellular Component: endoplasmic reticulum membrane (GO:0005789);; Cellular Component: rough endoplasmic reticulum (GO:0005791);; Cellular Component: plasma membrane (GO:0005886);; Biological Process: phosphatidylserine metabolic process (GO:0006658);; Biolog…	--	--	[R]	General function prediction only	--	LINE-1 retrotransposable element ORF2 protein OS=Mus musculus OX=10090 GN=Pol PE=1 SV=2	S	Function unknown	rCG47246, partial [Rattus norvegicus]
Rattus_norvegicus_newGene_53504	--	--	Cellular Component: nucleosome (GO:0000786);; Cellular Component: nuclear chromatin (GO:0000790);; Cellular Component: acrosomal vesicle (GO:0001669);; Molecular Function: DNA binding (GO:0003677);; Molecular Function: serine-type endopeptidase inhibitor activity (GO:0004867);; Cellular Component: extracellular space (GO:0005615);; Biological Process: chromatin silencing (GO:0006342);; Cellular C…	--	--	--	--	--	E3 ubiquitin-protein ligase NEDD4 OS=Mus musculus OX=10090 GN=Nedd4 PE=1 SV=3	--	--	mCG1045525, partial [Mus musculus]
Rattus_norvegicus_newGene_28485	--	--	--	--	--	--	--	--	LINE-1 retrotransposable element ORF2 protein OS=Mus musculus OX=10090 GN=Pol PE=1 SV=2	S	Function unknown	ORF4 [Rattus norvegicus]
Rattus_norvegicus_newGene_8599	--	--	--	--	--	--	--	--	--	--	--	E3 ubiquitin-protein ligase [Cricetulus griseus]
Rattus_norvegicus_newGene_130028	--	--	--	--	--	--	--	--	--	--	--	mCG145614, partial [Mus musculus]
Rattus_norvegicus_newGene_126959	--	--	--	--	--	--	--	--	--	--	--	rCG22394 [Rattus norvegicus]
Rattus_norvegicus_newGene_115298	--	--	--	--	--	--	--	--	Myocilin opposite strand protein OS=Mus musculus OX=10090 GN=Myocos PE=2 SV=1	--	--	myocilin opposite strand protein [Mus musculus]
Rattus_norvegicus_newGene_47202	--	--	--	--	--	--	--	--	--	--	--	hypothetical protein I79_018985 [Cricetulus griseus]
Rattus_norvegicus_newGene_79232	--	--	--	--	--	--	--	--	--	--	--	hypothetical protein I79_018985 [Cricetulus griseus]
Rattus_norvegicus_newGene_147086	--	--	Molecular Function: aminoacyl-tRNA ligase activity (GO:0004812);; Molecular Function: ATP binding (GO:0005524);; Biological Process: tRNA aminoacylation for protein translation (GO:0006418);; Biological Process: protein targeting to vacuole (GO:0006623);; Biological Process: nervous system development (GO:0007399);; Biological Process: locomotory behavior (GO:0007626);; Cellular Component: integr…	--	--	--	--	--	LINE-1 retrotransposable element ORF2 protein OS=Mus musculus OX=10090 GN=Pol PE=1 SV=2	S	Function unknown	ORF4 [Rattus norvegicus]
Rattus_norvegicus_newGene_147568	--	--	--	--	--	--	--	--	--	--	--	rCG39105 [Rattus norvegicus]
Rattus_norvegicus_newGene_102355	--	--	--	--	--	--	--	--	--	--	--	rCG37922 [Rattus norvegicus]
Rattus_norvegicus_newGene_129587	--	--	Molecular Function: single-stranded RNA binding (GO:0003727);; Molecular Function: structural constituent of ribosome (GO:0003735);; Molecular Function: 11-beta-hydroxysteroid dehydrogenase [NAD(P)] activity (GO:0003845);; Molecular Function: aminoacyl-tRNA ligase activity (GO:0004812);; Molecular Function: steroid binding (GO:0005496);; Molecular Function: ATP binding (GO:0005524);; Cellular Com…	--	--	--	--	--	LINE-1 retrotransposable element ORF1 protein OS=Mus musculus OX=10090 GN=Lire1 PE=1 SV=2	S	Function unknown	rCG23031 [Rattus norvegicus]
Rattus_norvegicus_newGene_37703	--	--	Biological Process: response to hypoxia (GO:0001666);; Cellular Component: extracellular space (GO:0005615);; Cellular Component: endoplasmic reticulum membrane (GO:0005789);; Cellular Component: plasma membrane (GO:0005886);; Biological Process: phosphatidylserine metabolic process (GO:0006658);; Biological Process: sphingolipid metabolic process (GO:0006665);; Biological Process: acute-phase re…	--	--	--	--	Protein of unknown function (DUF3704)	LINE-1 retrotransposable element ORF2 protein OS=Mus musculus OX=10090 GN=Pol PE=1 SV=2	S	Function unknown	LRRG00130 [Rattus norvegicus]
Rattus_norvegicus_newGene_136649	--	--	Cellular Component: nucleus (GO:0005634);; Cellular Component: cytoplasm (GO:0005737);; Biological Process: translation (GO:0006412);; Molecular Function: microtubule binding (GO:0008017);; Cellular Component: microtubule cytoskeleton (GO:0015630);; Cellular Component: membrane (GO:0016020);; Molecular Function: carbon-nitrogen ligase activity, with glutamine as amido-N-donor (GO:0016884);; Molec…	--	--	--	--	--	Formin-1 OS=Mus musculus OX=10090 GN=Fmn1 PE=1 SV=2	O	Posttranslational modification, protein turnover, chaperones	mCG147332 [Mus musculus]
Rattus_norvegicus_newGene_6162	--	--	--	--	--	--	--	--	--	--	--	PREDICTED: zinc finger protein 431-like isoform X1 [Mus musculus]
Rattus_norvegicus_newGene_26794	--	--	--	K19464|1.57866e-12|bfo:BRAFLDRAFT_124569|K19464 pleckstrin homology domain-containing family G member 5 | (RefSeq) hypothetical protein	--	--	--	--	--	T	Signal transduction mechanisms	Xin actin-binding repeat-containing protein 1 [Cricetulus griseus]
Rattus_norvegicus_newGene_82645	--	--	Biological Process: response to hypoxia (GO:0001666);; Molecular Function: complement component C1q binding (GO:0001849);; Molecular Function: aminoacyl-tRNA ligase activity (GO:0004812);; Molecular Function: calcium ion binding (GO:0005509);; Molecular Function: ATP binding (GO:0005524);; Cellular Component: extracellular space (GO:0005615);; Biological Process: tRNA aminoacylation for protein t…	--	--	--	--	Protein of unknown function (DUF3704)	LINE-1 retrotransposable element ORF2 protein OS=Mus musculus OX=10090 GN=Pol PE=1 SV=2	S	Function unknown	ORF4 [Rattus norvegicus]
Rattus_norvegicus_newGene_95518	--	--	Cellular Component: endoplasmic reticulum membrane (GO:0005789);; Cellular Component: plasma membrane (GO:0005886);; Biological Process: phosphatidylserine metabolic process (GO:0006658);; Biological Process: sphingolipid metabolic process (GO:0006665);; Biological Process: phospholipid biosynthetic process (GO:0008654);; Molecular Function: L-serine transmembrane transporter activity (GO:0015194…	--	--	--	--	--	LINE-1 retrotransposable element ORF2 protein OS=Mus musculus OX=10090 GN=Pol PE=1 SV=2	S	Function unknown	rCG50128, partial [Rattus norvegicus]
Rattus_norvegicus_newGene_89664	--	--	Biological Process: response to hypoxia (GO:0001666);; Molecular Function: complement component C1q binding (GO:0001849);; Molecular Function: aminoacyl-tRNA ligase activity (GO:0004812);; Molecular Function: calcium ion binding (GO:0005509);; Molecular Function: ATP binding (GO:0005524);; Cellular Component: extracellular space (GO:0005615);; Cellular Component: endoplasmic reticulum membrane (G…	--	--	--	--	Protein of unknown function (DUF3704)	LINE-1 retrotransposable element ORF2 protein OS=Mus musculus OX=10090 GN=Pol PE=1 SV=2	S	Function unknown	ORF2, partial [Rattus norvegicus]
Rattus_norvegicus_newGene_110154	--	--	Cellular Component: acrosomal vesicle (GO:0001669);; Molecular Function: serine-type endopeptidase inhibitor activity (GO:0004867);; Cellular Component: extracellular space (GO:0005615);; Cellular Component: membrane (GO:0016020);; Biological Process: neutrophil chemotaxis (GO:0030593);; Biological Process: regulation of acrosome reaction (GO:0060046);; Biological Process: negative regulation of …	--	--	--	--	--	--	O	Posttranslational modification, protein turnover, chaperones	mCG1045525, partial [Mus musculus]
Rattus_norvegicus_newGene_33931	--	--	Molecular Function: aminoacyl-tRNA ligase activity (GO:0004812);; Molecular Function: ATP binding (GO:0005524);; Biological Process: tRNA aminoacylation for protein translation (GO:0006418);; Biological Process: protein targeting to vacuole (GO:0006623);; Biological Process: nervous system development (GO:0007399);; Biological Process: locomotory behavior (GO:0007626);; Cellular Component: extrin…	--	--	--	--	Protein of unknown function (DUF1725)	LINE-1 retrotransposable element ORF2 protein OS=Mus musculus OX=10090 GN=Pol PE=1 SV=2	S	Function unknown	rCG59005 [Rattus norvegicus]
Rattus_norvegicus_newGene_148603	--	--	Molecular Function: nucleic acid binding (GO:0003676);; Molecular Function: RNA-DNA hybrid ribonuclease activity (GO:0004523);; Molecular Function: transferase activity (GO:0016740);; Biological Process: RNA phosphodiester bond hydrolysis, endonucleolytic (GO:0090502);;	--	--	--	--	--	--	S	Function unknown	PREDICTED: uncharacterized protein LOC363324 isoform X3 [Rattus norvegicus]
Rattus_norvegicus_newGene_111371	--	--	Cellular Component: heterochromatin (GO:0000792);; Cellular Component: P-body (GO:0000932);; Cellular Component: outer dense fiber (GO:0001520);; Molecular Function: ATP-dependent RNA helicase activity (GO:0004004);; Molecular Function: ATP binding (GO:0005524);; Cellular Component: nucleolus (GO:0005730);; Cellular Component: mitochondrion (GO:0005739);; Cellular Component: cell-cell adherens ju…	K12614|9.17596e-27|apla:101798881|K12614 ATP-dependent RNA helicase DDX6/DHH1 [EC:3.6.4.13] | (RefSeq) DDX6; DEAD-box helicase 6	RNA degradation (ko03018)	[A]	RNA processing and modification	--	Probable ATP-dependent RNA helicase DDX6 OS=Mus musculus OX=10090 GN=Ddx6 PE=1 SV=1	L	Replication, recombination and repair	putative RNA helicase RCK, partial [Mus musculus]
Rattus_norvegicus_newGene_61400	--	--	--	--	--	--	--	--	--	--	--	rCG57262 [Rattus norvegicus]
Rattus_norvegicus_newGene_2195	--	--	Molecular Function: aminoacyl-tRNA ligase activity (GO:0004812);; Molecular Function: ATP binding (GO:0005524);; Biological Process: tRNA aminoacylation for protein translation (GO:0006418);; Biological Process: protein targeting to vacuole (GO:0006623);; Biological Process: nervous system development (GO:0007399);; Biological Process: locomotory behavior (GO:0007626);; Cellular Component: extrin…	--	--	--	--	--	LINE-1 retrotransposable element ORF2 protein OS=Mus musculus OX=10090 GN=Pol PE=1 SV=2	S	Function unknown	ORF4 [Rattus norvegicus]
Rattus_norvegicus_newGene_105642	--	--	--	--	--	--	--	--	--	--	--	rCG41941, isoform CRA_a, partial [Rattus norvegicus]
Rattus_norvegicus_newGene_107100	--	--	Biological Process: protein targeting to vacuole (GO:0006623);; Biological Process: nervous system development (GO:0007399);; Biological Process: locomotory behavior (GO:0007626);; Cellular Component: extrinsic component of membrane (GO:0019898);; Cellular Component: dense core granule (GO:0031045);; Biological Process: social behavior (GO:0035176);; Biological Process: protein retention in Golgi…	--	--	--	--	--	LINE-1 retrotransposable element ORF2 protein OS=Mus musculus OX=10090 GN=Pol PE=1 SV=2	J	Translation, ribosomal structure and biogenesis	rCG63605 [Rattus norvegicus]
Rattus_norvegicus_newGene_31804	--	--	Molecular Function: RNA binding (GO:0003723);; Molecular Function: protein binding (GO:0005515);; Cellular Component: nucleus (GO:0005634);; Cellular Component: mitochondrial inner membrane (GO:0005743);; Cellular Component: mitochondrial intermembrane space (GO:0005758);; Cellular Component: mitochondrial ribosome (GO:0005761);; Cellular Component: cytosol (GO:0005829);; Molecular Function: zinc…	--	--	--	--	--	--	--	--	mCG144906, partial [Mus musculus]
Rattus_norvegicus_newGene_116303	[J]	Translation, ribosomal structure and biogenesis	Molecular Function: rRNA (adenine-N6,N6-)-dimethyltransferase activity (GO:0000179);; Molecular Function: transcription cofactor activity (GO:0003712);; Biological Process: transcription initiation from mitochondrial promoter (GO:0006391);; Cellular Component: cell junction (GO:0030054);; Biological Process: rRNA methylation (GO:0031167);; Cellular Component: mitochondrial nucleoid (GO:0042645);;…	K17653|3.10822e-153|rno:289307|K17653 dimethyladenosine transferase 2, mitochondrial [EC:2.1.1.-] | (RefSeq) Tfb2m; transcription factor B2, mitochondrial	--	[A]	RNA processing and modification	Ribosomal RNA adenine dimethylase	Dimethyladenosine transferase 2, mitochondrial OS=Rattus norvegicus OX=10116 GN=Tfb2m PE=2 SV=1	J	Translation, ribosomal structure and biogenesis	PREDICTED: dimethyladenosine transferase 2, mitochondrial-like [Rattus norvegicus]
Rattus_norvegicus_newGene_63841	--	--	--	--	--	--	--	ENV polyprotein (coat polyprotein)	MLV-related proviral Env polyprotein OS=Mus musculus OX=10090 PE=1 SV=3	S	Function unknown	unnamed protein product, partial [Mus musculus]
Rattus_norvegicus_newGene_32413	--	--	Cellular Component: extracellular space (GO:0005615);; Molecular Function: chemokine activity (GO:0008009);; Biological Process: cell proliferation (GO:0008283);; Cellular Component: integral component of membrane (GO:0016021);; Biological Process: neutrophil chemotaxis (GO:0030593);; Biological Process: secretion by cell (GO:0032940);; Biological Process: macrophage chemotaxis (GO:0048246);; Bio…	--	--	--	--	--	LINE-1 retrotransposable element ORF2 protein OS=Mus musculus OX=10090 GN=Pol PE=1 SV=2	S	Function unknown	mCG1045525, partial [Mus musculus]
Rattus_norvegicus_newGene_4830	[L]	Replication, recombination and repair	--	--	--	--	--	Protein of unknown function (DUF3704)	LINE-1 retrotransposable element ORF2 protein OS=Mus musculus OX=10090 GN=Pol PE=1 SV=2	S	Function unknown	endonuclease/reverse transcriptase [Rattus norvegicus]
Rattus_norvegicus_newGene_49088	--	--	Biological Process: response to hypoxia (GO:0001666);; Molecular Function: complement component C1q binding (GO:0001849);; Molecular Function: 11-beta-hydroxysteroid dehydrogenase [NAD(P)] activity (GO:0003845);; Molecular Function: calcium ion binding (GO:0005509);; Cellular Component: extracellular space (GO:0005615);; Cellular Component: endoplasmic reticulum membrane (GO:0005789);; Cellular C…	--	--	--	--	--	LINE-1 retrotransposable element ORF2 protein OS=Mus musculus OX=10090 GN=Pol PE=1 SV=2	S	Function unknown	rCG50128, partial [Rattus norvegicus]
Rattus_norvegicus_newGene_131967	--	--	Molecular Function: double-stranded DNA binding (GO:0003690);; Molecular Function: double-stranded RNA binding (GO:0003725);; Molecular Function: single-stranded RNA binding (GO:0003727);; Molecular Function: protein binding (GO:0005515);; Molecular Function: ATP binding (GO:0005524);; Cellular Component: cytoplasm (GO:0005737);; Cellular Component: intermediate filament cytoskeleton (GO:0045111)…	--	--	[R]	General function prediction only	--	--	L	Replication, recombination and repair	PREDICTED: probable ATP-dependent RNA helicase DDX60 isoform X2 [Rattus norvegicus]
Rattus_norvegicus_newGene_30132	--	--	Biological Process: angiogenesis (GO:0001525);; Biological Process: endothelial cell morphogenesis (GO:0001886);; Molecular Function: voltage-gated ion channel activity (GO:0005244);; Molecular Function: chloride channel activity (GO:0005254);; Cellular Component: mitochondrion (GO:0005739);; Cellular Component: centrosome (GO:0005813);; Cellular Component: cytosol (GO:0005829);; Cellular Compone…	--	--	--	--	--	--	--	--	mCG146147, partial [Mus musculus]
Rattus_norvegicus_newGene_108876	--	--	Molecular Function: single-stranded RNA binding (GO:0003727);; Molecular Function: structural constituent of ribosome (GO:0003735);; Molecular Function: 11-beta-hydroxysteroid dehydrogenase [NAD(P)] activity (GO:0003845);; Molecular Function: steroid binding (GO:0005496);; Cellular Component: endoplasmic reticulum membrane (GO:0005789);; Cellular Component: rough endoplasmic reticulum (GO:0005791…	--	--	--	--	--	LINE-1 retrotransposable element ORF1 protein OS=Mus musculus OX=10090 GN=Lire1 PE=1 SV=2	S	Function unknown	unnamed protein product, partial [Rattus norvegicus]
Rattus_norvegicus_newGene_34624	--	--	--	--	--	--	--	--	--	--	--	rCG27106 [Rattus norvegicus]
Rattus_norvegicus_newGene_35230	--	--	Biological Process: carbohydrate transport (GO:0008643);; Biological Process: glucose-6-phosphate transport (GO:0015760);; Cellular Component: integral component of endoplasmic reticulum membrane (GO:0030176);; Biological Process: phosphate ion transmembrane transport (GO:0035435);; Molecular Function: glucose 6-phosphate:inorganic phosphate antiporter activity (GO:0061513);;	K03447|3.10063e-42|rno:312255|K03447 MFS transporter, OPA family, solute carrier family 37 (glycerol-3-phosphate transporter), member 3 | (RefSeq) Slc37a3; solute carrier family 37, member 3	--	[G]	Carbohydrate transport and metabolism	Major Facilitator Superfamily	Sugar phosphate exchanger 3 OS=Mus musculus OX=10090 GN=Slc37a3 PE=2 SV=1	G	Carbohydrate transport and metabolism	PREDICTED: sugar phosphate exchanger 3 isoform X6 [Rattus norvegicus]
Rattus_norvegicus_newGene_10678	--	--	Molecular Function: single-stranded RNA binding (GO:0003727);; Molecular Function: structural constituent of ribosome (GO:0003735);; Molecular Function: 11-beta-hydroxysteroid dehydrogenase [NAD(P)] activity (GO:0003845);; Molecular Function: aminoacyl-tRNA ligase activity (GO:0004812);; Molecular Function: steroid binding (GO:0005496);; Molecular Function: iron ion binding (GO:0005506);; Molecul…	--	--	--	--	--	--	S	Function unknown	rCG19984, partial [Rattus norvegicus]
Rattus_norvegicus_newGene_21438	--	--	Molecular Function: calcium ion binding (GO:0005509);; Cellular Component: basement membrane (GO:0005604);; Cellular Component: cell cortex (GO:0005938);; Cellular Component: cell junction (GO:0030054);; Biological Process: response to stimulus (GO:0050896);;	K17341|2.14887e-74|rno:686132|K17341 hemicentin | (RefSeq) Hmcn2; hemicentin 2	--	[RP]	--	--	Hemicentin-2 OS=Mus musculus OX=10090 GN=Hmcn2 PE=1 SV=1	S	Function unknown	PREDICTED: LOW QUALITY PROTEIN: hemicentin-2 isoform X1 [Rattus norvegicus]
Rattus_norvegicus_newGene_46924	--	--	Biological Process: response to hypoxia (GO:0001666);; Molecular Function: complement component C1q binding (GO:0001849);; Molecular Function: calcium ion binding (GO:0005509);; Cellular Component: extracellular space (GO:0005615);; Cellular Component: endoplasmic reticulum membrane (GO:0005789);; Cellular Component: plasma membrane (GO:0005886);; Biological Process: phosphatidylserine metabolic …	--	--	--	--	--	LINE-1 retrotransposable element ORF2 protein OS=Mus musculus OX=10090 GN=Pol PE=1 SV=2	S	Function unknown	LRRGT00036 [Rattus norvegicus]
Rattus_norvegicus_newGene_109304	--	--	Biological Process: ribosomal large subunit assembly (GO:0000027);; Molecular Function: structural constituent of ribosome (GO:0003735);; Cellular Component: mitochondrial large ribosomal subunit (GO:0005762);; Cellular Component: lysosomal membrane (GO:0005765);; Biological Process: translation (GO:0006412);; Molecular Function: rRNA binding (GO:0019843);; Molecular Function: RNA binding (GO:004…	--	--	--	--	--	--	--	--	unknown, partial [Mus musculus]
Rattus_norvegicus_newGene_46067	[O]	Posttranslational modification, protein turnover, chaperones	--	K02927|5.36842e-13|aam:106485340|K02927 large subunit ribosomal protein L40e | (RefSeq) UBA52; ubiquitin A-52 residue ribosomal protein fusion product 1	Ribosome (ko03010)	[J]	Translation, ribosomal structure and biogenesis	--	Ubiquitin-60S ribosomal protein L40 OS=Rattus norvegicus OX=10116 GN=Uba52 PE=1 SV=2	J	Translation, ribosomal structure and biogenesis	ubiquitin-60S ribosomal protein L40-like isoform X1 [Mus pahari]
Rattus_norvegicus_newGene_125104	--	--	Biological Process: response to hypoxia (GO:0001666);; Molecular Function: complement component C1q binding (GO:0001849);; Molecular Function: 11-beta-hydroxysteroid dehydrogenase [NAD(P)] activity (GO:0003845);; Molecular Function: calcium ion binding (GO:0005509);; Cellular Component: extracellular space (GO:0005615);; Cellular Component: endoplasmic reticulum membrane (GO:0005789);; Cellular C…	--	--	--	--	--	LINE-1 retrotransposable element ORF2 protein OS=Mus musculus OX=10090 GN=Pol PE=1 SV=2	S	Function unknown	LRRGT00143 [Rattus norvegicus]
Rattus_norvegicus_newGene_135597	--	--	Biological Process: behavioral fear response (GO:0001662);; Cellular Component: ruffle (GO:0001726);; Biological Process: receptor recycling (GO:0001881);; Molecular Function: protease binding (GO:0002020);; Molecular Function: diacylglycerol cholinephosphotransferase activity (GO:0004142);; Molecular Function: GTPase activator activity (GO:0005096);; Molecular Function: death receptor binding (G…	--	--	--	--	--	--	--	--	rCG63222 [Rattus norvegicus]
Rattus_norvegicus_newGene_24880	--	--	Biological Process: response to hypoxia (GO:0001666);; Molecular Function: complement component C1q binding (GO:0001849);; Molecular Function: aminoacyl-tRNA ligase activity (GO:0004812);; Molecular Function: calcium ion binding (GO:0005509);; Molecular Function: ATP binding (GO:0005524);; Cellular Component: extracellular space (GO:0005615);; Cellular Component: endoplasmic reticulum membrane (G…	--	--	--	--	--	LINE-1 retrotransposable element ORF2 protein OS=Mus musculus OX=10090 GN=Pol PE=1 SV=2	S	Function unknown	rCG24753, partial [Rattus norvegicus]
Rattus_norvegicus_newGene_91929	--	--	--	--	--	--	--	--	LINE-1 retrotransposable element ORF1 protein OS=Mus musculus OX=10090 GN=Lire1 PE=1 SV=2	S	Function unknown	LRRGT00082 [Rattus norvegicus]
Rattus_norvegicus_newGene_111746	--	--	Molecular Function: 11-beta-hydroxysteroid dehydrogenase [NAD(P)] activity (GO:0003845);; Molecular Function: steroid binding (GO:0005496);; Cellular Component: endoplasmic reticulum membrane (GO:0005789);; Cellular Component: rough endoplasmic reticulum (GO:0005791);; Biological Process: glucocorticoid biosynthetic process (GO:0006704);; Biological Process: glucocorticoid catabolic process (GO:0…	--	--	--	--	--	--	--	--	rCG23031 [Rattus norvegicus]
Rattus_norvegicus_newGene_18593	--	--	--	--	--	--	--	--	--	--	--	rCG60551 [Rattus norvegicus]
Rattus_norvegicus_newGene_143330	[L]	Replication, recombination and repair	--	--	--	--	--	Reverse transcriptase (RNA-dependent DNA polymerase);; Endonuclease/Exonuclease/phosphatase family;; Reverse transcriptase (RNA-dependent DNA polymerase);; Endonuclease-reverse transcriptase;; L1 transposable element RBD-like domain;; L1 transposable element trimerization domain	LINE-1 retrotransposable element ORF2 protein OS=Mus musculus OX=10090 GN=Pol PE=1 SV=2	S	Function unknown	endonuclease/reverse transcriptase [Rattus norvegicus]
Rattus_norvegicus_newGene_79213	--	--	--	--	--	--	--	--	--	--	--	rCG57262 [Rattus norvegicus]
Rattus_norvegicus_newGene_76190	--	--	--	--	--	--	--	L1 transposable element RBD-like domain;; L1 transposable element trimerization domain	LINE-1 retrotransposable element ORF1 protein OS=Mus musculus OX=10090 GN=Lire1 PE=1 SV=2	S	Function unknown	nucleic acid binding protein [Rattus norvegicus]
Rattus_norvegicus_newGene_42608	--	--	Molecular Function: single-stranded RNA binding (GO:0003727);; Molecular Function: 11-beta-hydroxysteroid dehydrogenase [NAD(P)] activity (GO:0003845);; Molecular Function: steroid binding (GO:0005496);; Cellular Component: endoplasmic reticulum membrane (GO:0005789);; Cellular Component: rough endoplasmic reticulum (GO:0005791);; Biological Process: glucocorticoid biosynthetic process (GO:000670…	--	--	--	--	--	--	S	Function unknown	rCG23031 [Rattus norvegicus]
Rattus_norvegicus_newGene_44626	--	--	Molecular Function: single-stranded RNA binding (GO:0003727);; Molecular Function: 11-beta-hydroxysteroid dehydrogenase [NAD(P)] activity (GO:0003845);; Molecular Function: steroid binding (GO:0005496);; Molecular Function: iron ion binding (GO:0005506);; Cellular Component: endoplasmic reticulum membrane (GO:0005789);; Cellular Component: rough endoplasmic reticulum (GO:0005791);; Biological Pro…	--	--	--	--	--	--	--	--	LRRGT00068 [Rattus norvegicus]
Rattus_norvegicus_newGene_11982	--	--	Molecular Function: 11-beta-hydroxysteroid dehydrogenase [NAD(P)] activity (GO:0003845);; Molecular Function: steroid binding (GO:0005496);; Cellular Component: endoplasmic reticulum membrane (GO:0005789);; Cellular Component: rough endoplasmic reticulum (GO:0005791);; Cellular Component: plasma membrane (GO:0005886);; Biological Process: phosphatidylserine metabolic process (GO:0006658);; Biolog…	--	--	[R]	General function prediction only	--	LINE-1 retrotransposable element ORF2 protein OS=Mus musculus OX=10090 GN=Pol PE=1 SV=2	S	Function unknown	rCG65853 [Rattus norvegicus]
Rattus_norvegicus_newGene_136058	--	--	Molecular Function: nucleotide binding (GO:0000166);; Molecular Function: RNA binding (GO:0003723);; Cellular Component: peroxisome (GO:0005777);; Biological Process: double-strand break repair (GO:0006302);; Biological Process: female meiotic nuclear division (GO:0007143);; Biological Process: regulation of gene expression (GO:0010468);; Biological Process: negative regulation of phosphatase act…	K17573|9.33387e-93|mmu:223989|K17573 meiosis arrest female protein 1 | (RefSeq) Marf1, 4921513D23Rik, BC031575, C87306, E030019O05, Lkap, mKIAA0430; meiosis arrest female 1	--	--	--	--	Meiosis regulator and mRNA stability factor 1 OS=Mus musculus OX=10090 GN=Marf1 PE=1 SV=3	S	Function unknown	mKIAA0430 protein, partial [Mus musculus]
Rattus_norvegicus_newGene_12424	--	--	Molecular Function: 11-beta-hydroxysteroid dehydrogenase [NAD(P)] activity (GO:0003845);; Molecular Function: steroid binding (GO:0005496);; Cellular Component: endoplasmic reticulum membrane (GO:0005789);; Cellular Component: rough endoplasmic reticulum (GO:0005791);; Cellular Component: plasma membrane (GO:0005886);; Biological Process: phosphatidylserine metabolic process (GO:0006658);; Biolog…	--	--	--	--	--	LINE-1 retrotransposable element ORF2 protein OS=Mus musculus OX=10090 GN=Pol PE=1 SV=2	S	Function unknown	rCG50128, partial [Rattus norvegicus]
Rattus_norvegicus_newGene_60562	--	--	Molecular Function: 11-beta-hydroxysteroid dehydrogenase [NAD(P)] activity (GO:0003845);; Molecular Function: steroid binding (GO:0005496);; Cellular Component: rough endoplasmic reticulum (GO:0005791);; Biological Process: glucocorticoid biosynthetic process (GO:0006704);; Biological Process: glucocorticoid catabolic process (GO:0006713);; Biological Process: lung development (GO:0030324);; Biol…	--	--	--	--	--	LINE-1 retrotransposable element ORF2 protein OS=Mus musculus OX=10090 GN=Pol PE=1 SV=2	S	Function unknown	LRRGT00057 [Rattus norvegicus]
Rattus_norvegicus_newGene_6882	--	--	Cellular Component: endoplasmic reticulum membrane (GO:0005789);; Cellular Component: plasma membrane (GO:0005886);; Biological Process: phosphatidylserine metabolic process (GO:0006658);; Biological Process: sphingolipid metabolic process (GO:0006665);; Molecular Function: L-serine transmembrane transporter activity (GO:0015194);; Biological Process: L-serine transport (GO:0015825);; Biological …	--	--	--	--	--	LINE-1 retrotransposable element ORF2 protein OS=Mus musculus OX=10090 GN=Pol PE=1 SV=2	S	Function unknown	LRRGT00191 [Rattus norvegicus]
Rattus_norvegicus_newGene_74208	--	--	Cellular Component: acrosomal vesicle (GO:0001669);; Molecular Function: serine-type endopeptidase inhibitor activity (GO:0004867);; Cellular Component: extracellular space (GO:0005615);; Molecular Function: chemokine activity (GO:0008009);; Biological Process: cell proliferation (GO:0008283);; Cellular Component: integral component of membrane (GO:0016021);; Molecular Function: ligase activity (…	--	--	[K]	Transcription	--	Histone-lysine N-methyltransferase 2A OS=Mus musculus OX=10090 GN=Kmt2a PE=1 SV=3	--	--	rCG63686 [Rattus norvegicus]
Rattus_norvegicus_newGene_94293	--	--	Molecular Function: single-stranded RNA binding (GO:0003727);; Molecular Function: 11-beta-hydroxysteroid dehydrogenase [NAD(P)] activity (GO:0003845);; Molecular Function: steroid binding (GO:0005496);; Molecular Function: iron ion binding (GO:0005506);; Cellular Component: endoplasmic reticulum membrane (GO:0005789);; Cellular Component: rough endoplasmic reticulum (GO:0005791);; Biological Pro…	--	--	--	--	--	--	S	Function unknown	rCG23031 [Rattus norvegicus]
Rattus_norvegicus_newGene_21921	--	--	--	--	--	--	--	--	--	--	--	rCG26676 [Rattus norvegicus]
Rattus_norvegicus_newGene_20267	[R]	General function prediction only	Molecular Function: ATP binding (GO:0005524);; Cellular Component: mitochondrion (GO:0005739);;	K18798|4.04365e-78|rno:502479|K18798 peroxisome-assembly ATPase [EC:3.6.4.7] | (RefSeq) Lace1; lactation elevated 1	--	[R]	General function prediction only	AFG1-like ATPase	AFG1-like ATPase OS=Rattus norvegicus OX=10116 GN=Afg1l PE=2 SV=1	S	Function unknown	AFG1-like ATPase [Rattus norvegicus]
Rattus_norvegicus_newGene_44970	--	--	Molecular Function: single-stranded RNA binding (GO:0003727);; Molecular Function: structural constituent of ribosome (GO:0003735);; Cellular Component: ribosome (GO:0005840);; Biological Process: translation (GO:0006412);; Cellular Component: integral component of membrane (GO:0016021);; Biological Process: transposition, RNA-mediated (GO:0032197);;	--	--	--	--	--	--	S	Function unknown	rCG23031 [Rattus norvegicus]
Rattus_norvegicus_newGene_89104	--	--	Molecular Function: 11-beta-hydroxysteroid dehydrogenase [NAD(P)] activity (GO:0003845);; Molecular Function: steroid binding (GO:0005496);; Cellular Component: endoplasmic reticulum membrane (GO:0005789);; Cellular Component: rough endoplasmic reticulum (GO:0005791);; Cellular Component: plasma membrane (GO:0005886);; Biological Process: phosphatidylserine metabolic process (GO:0006658);; Biolog…	--	--	[R]	General function prediction only	--	LINE-1 retrotransposable element ORF2 protein OS=Mus musculus OX=10090 GN=Pol PE=1 SV=2	S	Function unknown	ORF3 [Rattus norvegicus]
Rattus_norvegicus_newGene_455	--	--	Cellular Component: Golgi membrane (GO:0000139);; Biological Process: N-glycan processing (GO:0006491);; Molecular Function: alpha-1,3-mannosylglycoprotein 4-beta-N-acetylglucosaminyltransferase activity (GO:0008454);; Cellular Component: integral component of membrane (GO:0016021);; Molecular Function: metal ion binding (GO:0046872);; Cellular Component: extracellular exosome (GO:0070062);;	K00738|2.0502e-114|rno:367252|K00738 alpha-1,3-mannosylglycoprotein beta-1,4-N-acetylglucosaminyltransferase A/B [EC:2.4.1.145] | (RefSeq) Mgat4a; mannosyl (alpha-1,3-)-glycoprotein beta-1,4-N-acetylglucosaminyltransferase, isozyme A	N-Glycan biosynthesis (ko00510)	--	--	N-Acetylglucosaminyltransferase-IV (GnT-IV) conserved region	Alpha-1,3-mannosyl-glycoprotein 4-beta-N-acetylglucosaminyltransferase A OS=Rattus norvegicus OX=10116 GN=Mgat4a PE=2 SV=1	S	Function unknown	alpha-1,3-mannosyl-glycoprotein 4-beta-N-acetylglucosaminyltransferase A isoform 2 [Rattus norvegicus]
Rattus_norvegicus_newGene_14441	--	--	--	--	--	--	--	--	LINE-1 retrotransposable element ORF2 protein OS=Mus musculus OX=10090 GN=Pol PE=1 SV=2	S	Function unknown	LRRGT00036 [Rattus norvegicus]
Rattus_norvegicus_newGene_59240	--	--	Cellular Component: endoplasmic reticulum membrane (GO:0005789);; Cellular Component: plasma membrane (GO:0005886);; Biological Process: phosphatidylserine metabolic process (GO:0006658);; Biological Process: sphingolipid metabolic process (GO:0006665);; Biological Process: phospholipid biosynthetic process (GO:0008654);; Molecular Function: L-serine transmembrane transporter activity (GO:0015194…	--	--	--	--	--	LINE-1 retrotransposable element ORF2 protein OS=Mus musculus OX=10090 GN=Pol PE=1 SV=2	S	Function unknown	rCG47246, partial [Rattus norvegicus]
Rattus_norvegicus_newGene_62851	--	--	Molecular Function: 11-beta-hydroxysteroid dehydrogenase [NAD(P)] activity (GO:0003845);; Molecular Function: aminoacyl-tRNA ligase activity (GO:0004812);; Molecular Function: steroid binding (GO:0005496);; Molecular Function: ATP binding (GO:0005524);; Cellular Component: endoplasmic reticulum membrane (GO:0005789);; Cellular Component: rough endoplasmic reticulum (GO:0005791);; Cellular Compone…	--	--	--	--	--	LINE-1 retrotransposable element ORF2 protein OS=Mus musculus OX=10090 GN=Pol PE=1 SV=2	S	Function unknown	rCG65925, partial [Rattus norvegicus]
Rattus_norvegicus_newGene_32424	--	--	Molecular Function: aminoacyl-tRNA ligase activity (GO:0004812);; Molecular Function: ATP binding (GO:0005524);; Biological Process: tRNA aminoacylation for protein translation (GO:0006418);; Biological Process: protein targeting to vacuole (GO:0006623);; Biological Process: nervous system development (GO:0007399);; Biological Process: locomotory behavior (GO:0007626);; Cellular Component: extrin…	--	--	--	--	Protein of unknown function (DUF3704)	LINE-1 retrotransposable element ORF2 protein OS=Mus musculus OX=10090 GN=Pol PE=1 SV=2	S	Function unknown	rCG59005 [Rattus norvegicus]
Rattus_norvegicus_newGene_95469	[R]	General function prediction only	Molecular Function: RNA polymerase II core promoter proximal region sequence-specific DNA binding (GO:0000978);; Biological Process: in utero embryonic development (GO:0001701);; Biological Process: heart morphogenesis (GO:0003007);; Molecular Function: chromatin binding (GO:0003682);; Molecular Function: protein binding (GO:0005515);; Cellular Component: nucleus (GO:0005634);; Biological Process…	K11447|0|rno:100310845|K11447 histone demethylase [EC:1.14.11.-] | (RefSeq) Kdm6a, RGD1565481, Utx, Uty; lysine demethylase 6A	Transcriptional misregulation in cancer (ko05202)	[R]	General function prediction only	Tetratricopeptide repeat;; Tetratricopeptide repeat;; Tetratricopeptide repeat;; Tetratricopeptide repeat;; Tetratricopeptide repeat;; Tetratricopeptide repeat;; Tetratricopeptide repeat;; Tetratricopeptide repeat;; Tetratricopeptide repeat;; JmjC domain, hydroxylase;; JmjC domain, hydroxylase;; Protein of unknown function (DUF3704);; Protein of unknown function (DUF3704)	Histone demethylase UTY OS=Mus musculus OX=10090 GN=Uty PE=1 SV=2	S	Function unknown	PREDICTED: histone demethylase UTY isoform X2 [Rattus norvegicus]
Rattus_norvegicus_newGene_119617	--	--	--	--	--	--	--	--	--	--	--	unnamed protein product [Mus musculus]
Rattus_norvegicus_newGene_40058	--	--	Molecular Function: ligase activity (GO:0016874);;	--	--	--	--	--	--	--	--	E3 ubiquitin-protein ligase [Cricetulus griseus]
Rattus_norvegicus_newGene_46203	--	--	--	--	--	--	--	--	LINE-1 retrotransposable element ORF2 protein OS=Mus musculus OX=10090 GN=Pol PE=1 SV=2	S	Function unknown	ORF2, partial [Rattus norvegicus]
Rattus_norvegicus_newGene_54268	--	--	Molecular Function: NADH dehydrogenase activity (GO:0003954);; Molecular Function: binding (GO:0005488);; Cellular Component: mitochondrial respiratory chain complex I (GO:0005747);; Cellular Component: integral component of membrane (GO:0016021);; Biological Process: oxidation-reduction process (GO:0055114);; Cellular Component: extracellular exosome (GO:0070062);;	K03957|8.43326e-18|cfa:100682934|K03957 NADH dehydrogenase (ubiquinone) 1 beta subcomplex subunit 1 | (RefSeq) NDUFB1; NADH:ubiquinone oxidoreductase subunit B1	Oxidative phosphorylation (ko00190);Non-alcoholic fatty liver disease (NAFLD) (ko04932);Alzheimer's disease (ko05010);Parkinson's disease (ko05012);Huntington's disease (ko05016)	--	--	--	NADH dehydrogenase [ubiquinone] 1 beta subcomplex subunit 1 OS=Rattus norvegicus OX=10116 GN=Ndufb1 PE=3 SV=1	I	Lipid transport and metabolism	unnamed protein product [Mus musculus]
Rattus_norvegicus_newGene_90660	--	--	Biological Process: protein polyubiquitination (GO:0000209);; Cellular Component: nuclear chromatin (GO:0000790);; Molecular Function: RNA polymerase II core promoter sequence-specific DNA binding (GO:0000979);; Molecular Function: transcription factor activity, RNA polymerase II core promoter sequence-specific binding involved in preinitiation complex assembly (GO:0001075);; Molecular Function: …	K03125|2.63849e-37|rno:317256|K03125 transcription initiation factor TFIID subunit 1 | (RefSeq) Taf1, RGD1562050; TATA-box binding protein associated factor 1	Basal transcription factors (ko03022)	[K]	Transcription	TATA box-binding protein binding;; TATA box-binding protein binding	Transcription initiation factor TFIID subunit 1 OS=Mus musculus OX=10090 GN=Taf1 PE=1 SV=2	BK	Chromatin structure and dynamics;; Transcription	unnamed protein product, partial [Mus musculus]
Rattus_norvegicus_newGene_23642	--	--	--	--	--	--	--	--	--	--	--	rCG62706 [Rattus norvegicus]
Rattus_norvegicus_newGene_139036	--	--	--	--	--	--	--	--	LINE-1 retrotransposable element ORF1 protein OS=Mus musculus OX=10090 GN=Lire1 PE=1 SV=2	S	Function unknown	LRRGT00176 [Rattus norvegicus]
Rattus_norvegicus_newGene_54484	--	--	Molecular Function: RNA polymerase II core binding (GO:0000993);; Molecular Function: chromatin binding (GO:0003682);; Cellular Component: nucleoplasm (GO:0005654);; Cellular Component: spliceosomal complex (GO:0005681);; Biological Process: histone monoubiquitination (GO:0010390);; Biological Process: positive regulation of macroautophagy (GO:0016239);; Biological Process: negative regulation of…	--	--	[A]	RNA processing and modification	WW domain	WW domain-containing adapter protein with coiled-coil OS=Mus musculus OX=10090 GN=Wac PE=1 SV=2	K	Transcription	PREDICTED: WW domain-containing adapter protein with coiled-coil isoform X6 [Mus musculus]
Rattus_norvegicus_newGene_121137	--	--	Molecular Function: ion channel activity (GO:0005216);; Molecular Function: calcium ion binding (GO:0005509);; Molecular Function: protein binding (GO:0005515);; Cellular Component: cytosol (GO:0005829);; Cellular Component: voltage-gated potassium channel complex (GO:0008076);; Molecular Function: potassium channel regulator activity (GO:0015459);; Cellular Component: dendrite (GO:0030425);; Cel…	--	--	--	--	--	--	DTZ	Cell cycle control, cell division, chromosome partitioning;; Signal transduction mechanisms;; Cytoskeleton	PREDICTED: Kv channel-interacting protein 1 isoform X1 [Cricetulus griseus]
Rattus_norvegicus_newGene_117685	--	--	--	--	--	--	--	--	LINE-1 retrotransposable element ORF2 protein OS=Mus musculus OX=10090 GN=Pol PE=1 SV=2	S	Function unknown	LRRGT00194 [Rattus norvegicus]
Rattus_norvegicus_newGene_138466	--	--	Biological Process: response to hypoxia (GO:0001666);; Molecular Function: complement component C1q binding (GO:0001849);; Molecular Function: aminoacyl-tRNA ligase activity (GO:0004812);; Molecular Function: calcium ion binding (GO:0005509);; Molecular Function: ATP binding (GO:0005524);; Cellular Component: extracellular space (GO:0005615);; Cellular Component: endoplasmic reticulum membrane (G…	--	--	--	--	Protein of unknown function (DUF1725)	LINE-1 retrotransposable element ORF2 protein OS=Mus musculus OX=10090 GN=Pol PE=1 SV=2	S	Function unknown	ORF4 [Rattus norvegicus]
Rattus_norvegicus_newGene_65369	--	--	--	--	--	--	--	--	--	--	--	rCG41244, isoform CRA_a [Rattus norvegicus]
Rattus_norvegicus_newGene_148714	--	--	Molecular Function: binding (GO:0005488);; Cellular Component: intracellular part (GO:0044424);; Biological Process: single-organism process (GO:0044699);; Biological Process: regulation of cellular process (GO:0050794);; Biological Process: cellular response to stimulus (GO:0051716);;	--	--	--	--	--	--	--	--	uncharacterized protein LOC499219 [Rattus norvegicus]
Rattus_norvegicus_newGene_111076	--	--	--	--	--	--	--	--	--	--	--	rCG21488, isoform CRA_c [Rattus norvegicus]
Rattus_norvegicus_newGene_137475	--	--	--	--	--	--	--	--	--	--	--	rCG43929, isoform CRA_b [Rattus norvegicus]
Rattus_norvegicus_newGene_122297	--	--	--	--	--	--	--	--	--	--	--	rCG23778, partial [Rattus norvegicus]
Rattus_norvegicus_newGene_138461	--	--	Cellular Component: acrosomal vesicle (GO:0001669);; Molecular Function: serine-type endopeptidase inhibitor activity (GO:0004867);; Cellular Component: extracellular space (GO:0005615);; Molecular Function: chemokine activity (GO:0008009);; Biological Process: cell proliferation (GO:0008283);; Cellular Component: integral component of membrane (GO:0016021);; Biological Process: neutrophil chemot…	--	--	--	--	--	--	O	Posttranslational modification, protein turnover, chaperones	mCG1045525, partial [Mus musculus]
Rattus_norvegicus_newGene_88825	--	--	Biological Process: response to hypoxia (GO:0001666);; Molecular Function: complement component C1q binding (GO:0001849);; Molecular Function: DNA binding (GO:0003677);; Molecular Function: calcium ion binding (GO:0005509);; Cellular Component: extracellular space (GO:0005615);; Biological Process: regulation of transcription from RNA polymerase II promoter (GO:0006357);; Biological Process: apop…	K11290|2.25844e-21|rno:317165|K11290 template-activating factor I | (RefSeq) LRRGT00152; similar to Set alpha isoform	--	--	--	FAM27 D and E protein family	--	S	Function unknown	uncharacterized protein LOC317165 [Rattus norvegicus]
Rattus_norvegicus_newGene_140800	--	--	Molecular Function: DNA binding (GO:0003677);; Molecular Function: transcription factor activity, sequence-specific DNA binding (GO:0003700);; Molecular Function: calcium channel regulator activity (GO:0005246);; Cellular Component: nucleoplasm (GO:0005654);; Cellular Component: nucleolus (GO:0005730);; Cellular Component: mitochondrion (GO:0005739);; Biological Process: nucleosome assembly (GO:0…	--	--	--	--	--	--	--	--	uncharacterized protein LOC499219 [Rattus norvegicus]
Rattus_norvegicus_newGene_138465	--	--	Cellular Component: acrosomal vesicle (GO:0001669);; Molecular Function: serine-type endopeptidase inhibitor activity (GO:0004867);; Cellular Component: extracellular space (GO:0005615);; Cellular Component: integral component of membrane (GO:0016021);; Biological Process: regulation of acrosome reaction (GO:0060046);; Biological Process: negative regulation of serine-type endopeptidase activity …	--	--	--	--	--	--	O	Posttranslational modification, protein turnover, chaperones	mCG1045525, partial [Mus musculus]
Rattus_norvegicus_newGene_41262	--	--	Cellular Component: endoplasmic reticulum membrane (GO:0005789);; Cellular Component: plasma membrane (GO:0005886);; Biological Process: phosphatidylserine metabolic process (GO:0006658);; Biological Process: sphingolipid metabolic process (GO:0006665);; Biological Process: phospholipid biosynthetic process (GO:0008654);; Molecular Function: L-serine transmembrane transporter activity (GO:0015194…	--	--	[R]	General function prediction only	--	LINE-1 retrotransposable element ORF2 protein OS=Mus musculus OX=10090 GN=Pol PE=1 SV=2	S	Function unknown	rCG60953 [Rattus norvegicus]
Rattus_norvegicus_newGene_31803	--	--	Molecular Function: DNA binding (GO:0003677);; Molecular Function: protein binding (GO:0005515);; Biological Process: regulation of transcription, DNA-templated (GO:0006355);; Biological Process: single fertilization (GO:0007338);; Molecular Function: zinc ion binding (GO:0008270);; Biological Process: histone methylation (GO:0016571);; Molecular Function: transferase activity, transferring acyl …	K09188|0|rno:502710|K09188 histone-lysine N-methyltransferase MLL3 [EC:2.1.1.43] | (RefSeq) Kmt2c; lysine methyltransferase 2C	Lysine degradation (ko00310)	[R]	General function prediction only	--	Histone-lysine N-methyltransferase 2C OS=Mus musculus OX=10090 GN=Kmt2c PE=1 SV=2	S	Function unknown	PREDICTED: LOW QUALITY PROTEIN: histone-lysine N-methyltransferase 2C isoform X1 [Rattus norvegicus]
Rattus_norvegicus_newGene_16542	--	--	--	--	--	--	--	--	--	--	--	rCG28836 [Rattus norvegicus]
Rattus_norvegicus_newGene_82424	[L]	Replication, recombination and repair	--	--	--	--	--	Protein of unknown function (DUF3704);; L1 transposable element RBD-like domain	LINE-1 retrotransposable element ORF2 protein OS=Mus musculus OX=10090 GN=Pol PE=1 SV=2	S	Function unknown	LRRGT00057 [Rattus norvegicus]
Rattus_norvegicus_newGene_37675	--	--	Biological Process: response to hypoxia (GO:0001666);; Molecular Function: complement component C1q binding (GO:0001849);; Molecular Function: 11-beta-hydroxysteroid dehydrogenase [NAD(P)] activity (GO:0003845);; Molecular Function: aminoacyl-tRNA ligase activity (GO:0004812);; Molecular Function: calcium ion binding (GO:0005509);; Molecular Function: ATP binding (GO:0005524);; Cellular Component…	--	--	--	--	--	LINE-1 retrotransposable element ORF2 protein OS=Mus musculus OX=10090 GN=Pol PE=1 SV=2	U	Intracellular trafficking, secretion, and vesicular transport	rCG24753, partial [Rattus norvegicus]
Rattus_norvegicus_newGene_103052	--	--	Molecular Function: aminoacyl-tRNA ligase activity (GO:0004812);; Molecular Function: ATP binding (GO:0005524);; Cellular Component: endoplasmic reticulum membrane (GO:0005789);; Cellular Component: plasma membrane (GO:0005886);; Biological Process: tRNA aminoacylation for protein translation (GO:0006418);; Biological Process: protein targeting to vacuole (GO:0006623);; Biological Process: phosph…	--	--	--	--	Protein of unknown function (DUF1725)	LINE-1 retrotransposable element ORF2 protein OS=Mus musculus OX=10090 GN=Pol PE=1 SV=2	S	Function unknown	ORF4 [Rattus norvegicus]
Rattus_norvegicus_newGene_84917	--	--	Biological Process: regulation of transcription, DNA-templated (GO:0006355);;	--	--	--	--	--	--	--	--	RNA-binding protein 44 [Heterocephalus glaber]
Rattus_norvegicus_newGene_23609	--	--	--	--	--	--	--	--	--	S	Function unknown	rCG31757 [Rattus norvegicus]
Rattus_norvegicus_newGene_13841	--	--	--	--	--	--	--	--	--	--	--	uncharacterized protein LOC111758475 isoform X1 [Cavia porcellus]
Rattus_norvegicus_newGene_24289	--	--	Molecular Function: mRNA guanylyltransferase activity (GO:0004484);; Molecular Function: polynucleotide 5'-phosphatase activity (GO:0004651);; Molecular Function: protein tyrosine phosphatase activity (GO:0004725);; Molecular Function: GTP binding (GO:0005525);; Cellular Component: nucleus (GO:0005634);; Biological Process: 7-methylguanosine mRNA capping (GO:0006370);; Molecular Function: protein…	K13917|2.22631e-55|rno:313131|K13917 mRNA-capping enzyme [EC:2.7.7.50 3.6.1.-] | (RefSeq) Rngtt; RNA guanylyltransferase and 5'-phosphatase	mRNA surveillance pathway (ko03015)	[A]	RNA processing and modification	--	mRNA-capping enzyme OS=Mus musculus OX=10090 GN=Rngtt PE=1 SV=1	A	RNA processing and modification	mRNA-capping enzyme isoform X3 [Mesocricetus auratus]
Rattus_norvegicus_newGene_62321	--	--	--	--	--	--	--	--	--	--	--	rCG30389 [Rattus norvegicus]
Rattus_norvegicus_newGene_43154	--	--	--	--	--	[R]	General function prediction only	Integrase core domain;; Matrix protein (MA), p15;; Gag P30 core shell protein	Retrovirus-related Pol polyprotein (Fragment) OS=Mus musculus OX=10090 GN=Pol PE=2 SV=1	L	Replication, recombination and repair	LOW QUALITY PROTEIN: uncharacterized protein LOC110542255 [Meriones unguiculatus]
Rattus_norvegicus_newGene_32685	--	--	Molecular Function: metalloendopeptidase activity (GO:0004222);; Molecular Function: protein binding (GO:0005515);; Biological Process: proteolysis (GO:0006508);; Biological Process: adult locomotory behavior (GO:0008344);; Cellular Component: integral component of membrane (GO:0016021);; Biological Process: myelination in peripheral nervous system (GO:0022011);; Cellular Component: axon (GO:0030…	K16068|4.91715e-41|rno:57033|K16068 disintegrin and metalloproteinase domain-containing protein 22 [EC:3.4.24.-] | (RefSeq) Adam22, MDC2; ADAM metallopeptidase domain 22	--	[O]	Posttranslational modification, protein turnover, chaperones	--	Disintegrin and metalloproteinase domain-containing protein 22 OS=Mus musculus OX=10090 GN=Adam22 PE=1 SV=2	S	Function unknown	PREDICTED: disintegrin and metalloproteinase domain-containing protein 22-like isoform X2 [Rattus norvegicus]
Rattus_norvegicus_newGene_131668	--	--	Biological Process: spliceosomal snRNP assembly (GO:0000387);; Molecular Function: L-alanine:2-oxoglutarate aminotransferase activity (GO:0004021);; Cellular Component: nucleolus (GO:0005730);; Cellular Component: mitochondrion (GO:0005739);; Cellular Component: cytosol (GO:0005829);; Biological Process: 2-oxoglutarate metabolic process (GO:0006103);; Biological Process: biosynthetic process (GO:…	--	--	--	--	--	--	--	--	uncharacterized protein LOC499219 [Rattus norvegicus]
Rattus_norvegicus_newGene_1249	--	--	Biological Process: behavioral fear response (GO:0001662);; Cellular Component: ruffle (GO:0001726);; Biological Process: receptor recycling (GO:0001881);; Molecular Function: protease binding (GO:0002020);; Molecular Function: diacylglycerol cholinephosphotransferase activity (GO:0004142);; Molecular Function: GTPase activator activity (GO:0005096);; Molecular Function: death receptor binding (G…	--	--	--	--	--	--	--	--	rCG63222 [Rattus norvegicus]
Rattus_norvegicus_newGene_36826	--	--	Biological Process: response to hypoxia (GO:0001666);; Molecular Function: complement component C1q binding (GO:0001849);; Molecular Function: aminoacyl-tRNA ligase activity (GO:0004812);; Molecular Function: calcium ion binding (GO:0005509);; Molecular Function: ATP binding (GO:0005524);; Cellular Component: extracellular space (GO:0005615);; Cellular Component: endoplasmic reticulum membrane (G…	--	--	--	--	Protein of unknown function (DUF3704)	LINE-1 retrotransposable element ORF2 protein OS=Mus musculus OX=10090 GN=Pol PE=1 SV=2	S	Function unknown	ORF2, partial [Rattus norvegicus]
Rattus_norvegicus_newGene_29195	--	--	--	--	--	--	--	--	LINE-1 retrotransposable element ORF2 protein OS=Mus musculus OX=10090 GN=Pol PE=1 SV=2	S	Function unknown	rCG59047, partial [Rattus norvegicus]
Rattus_norvegicus_newGene_40881	--	--	--	--	--	--	--	--	--	--	--	uncharacterized protein LOC100363112 [Rattus norvegicus]
Rattus_norvegicus_newGene_5926	--	--	Cellular Component: endoplasmic reticulum membrane (GO:0005789);; Cellular Component: plasma membrane (GO:0005886);; Biological Process: phosphatidylserine metabolic process (GO:0006658);; Biological Process: sphingolipid metabolic process (GO:0006665);; Biological Process: phospholipid biosynthetic process (GO:0008654);; Molecular Function: L-serine transmembrane transporter activity (GO:0015194…	--	--	--	--	--	LINE-1 retrotransposable element ORF2 protein OS=Mus musculus OX=10090 GN=Pol PE=1 SV=2	S	Function unknown	LRRGT00108 [Rattus norvegicus]
Rattus_norvegicus_newGene_141873	--	--	--	--	--	--	--	L1 transposable element dsRBD-like domain	LINE-1 retrotransposable element ORF1 protein OS=Mus musculus OX=10090 GN=Lire1 PE=1 SV=2	S	Function unknown	LRRGT00008 [Rattus norvegicus]
Rattus_norvegicus_newGene_60441	--	--	Biological Process: response to hypoxia (GO:0001666);; Molecular Function: complement component C1q binding (GO:0001849);; Molecular Function: aminoacyl-tRNA ligase activity (GO:0004812);; Molecular Function: calcium ion binding (GO:0005509);; Molecular Function: ATP binding (GO:0005524);; Cellular Component: extracellular space (GO:0005615);; Cellular Component: intracellular (GO:0005622);; Biol…	--	--	--	--	--	LINE-1 retrotransposable element ORF2 protein OS=Mus musculus OX=10090 GN=Pol PE=1 SV=2	--	--	uncharacterized protein LOC100361645 [Rattus norvegicus]
Rattus_norvegicus_newGene_133175	--	--	--	--	--	--	--	--	--	--	--	rCG23031 [Rattus norvegicus]
Rattus_norvegicus_newGene_32491	--	--	Molecular Function: 11-beta-hydroxysteroid dehydrogenase [NAD(P)] activity (GO:0003845);; Molecular Function: steroid binding (GO:0005496);; Molecular Function: iron ion binding (GO:0005506);; Cellular Component: endoplasmic reticulum membrane (GO:0005789);; Cellular Component: rough endoplasmic reticulum (GO:0005791);; Biological Process: glucocorticoid biosynthetic process (GO:0006704);; Biolog…	--	--	--	--	--	--	S	Function unknown	uncharacterized protein LOC102548478 [Rattus norvegicus]
Rattus_norvegicus_newGene_85013	--	--	--	--	--	--	--	--	Rootletin OS=Mus musculus OX=10090 GN=Crocc PE=1 SV=2	--	--	rCG55575 [Rattus norvegicus]
Rattus_norvegicus_newGene_56366	--	--	--	--	--	--	--	--	--	U	Intracellular trafficking, secretion, and vesicular transport	unnamed protein product [Mus musculus]
Rattus_norvegicus_newGene_43626	--	--	Biological Process: microtubule cytoskeleton organization (GO:0000226);; Biological Process: mitotic cytokinesis (GO:0000281);; Molecular Function: DNA binding (GO:0003677);; Biological Process: regulation of transcription, DNA-templated (GO:0006355);; Cellular Component: nuclear speck (GO:0016607);; Biological Process: negative regulation of apoptotic process (GO:0043066);; Molecular Function: R…	--	--	--	--	double strand RNA binding domain from DEAD END PROTEIN 1;; Double-stranded RNA binding motif	Protein SON OS=Mus musculus OX=10090 GN=Son PE=1 SV=2	L	Replication, recombination and repair	PREDICTED: LOW QUALITY PROTEIN: protein SON-like isoform X2 [Rattus norvegicus]
Rattus_norvegicus_newGene_27629	--	--	Cellular Component: acrosomal vesicle (GO:0001669);; Molecular Function: serine-type endopeptidase inhibitor activity (GO:0004867);; Cellular Component: extracellular space (GO:0005615);; Molecular Function: chemokine activity (GO:0008009);; Biological Process: cell proliferation (GO:0008283);; Cellular Component: integral component of membrane (GO:0016021);; Biological Process: neutrophil chemot…	--	--	--	--	--	--	O	Posttranslational modification, protein turnover, chaperones	mCG1045525, partial [Mus musculus]
Rattus_norvegicus_newGene_18670	--	--	Molecular Function: actin binding (GO:0003779);; Cellular Component: nucleus (GO:0005634);; Cellular Component: cytoplasm (GO:0005737);; Cellular Component: actin filament (GO:0005884);; Cellular Component: plasma membrane (GO:0005886);; Molecular Function: microtubule binding (GO:0008017);; Biological Process: gene expression (GO:0010467);; Cellular Component: microtubule cytoskeleton (GO:001563…	K10367|5.30749e-07|mmu:14260|K10367 formin 1 | (RefSeq) Fmn1, Fmn, formin-1, ld; formin 1	--	--	--	--	Formin-1 OS=Mus musculus OX=10090 GN=Fmn1 PE=1 SV=2	S	Function unknown	mCG147332 [Mus musculus]
Rattus_norvegicus_newGene_73660	--	--	Cellular Component: acrosomal vesicle (GO:0001669);; Molecular Function: serine-type endopeptidase inhibitor activity (GO:0004867);; Cellular Component: extracellular space (GO:0005615);; Cellular Component: integral component of membrane (GO:0016021);; Molecular Function: ligase activity (GO:0016874);; Biological Process: regulation of acrosome reaction (GO:0060046);; Biological Process: negativ…	--	--	--	--	--	--	--	--	mCG1042149, partial [Mus musculus]
Rattus_norvegicus_newGene_70832	--	--	Biological Process: ribosomal large subunit assembly (GO:0000027);; Molecular Function: structural constituent of ribosome (GO:0003735);; Molecular Function: protein serine/threonine kinase activity (GO:0004674);; Molecular Function: ATP binding (GO:0005524);; Cellular Component: mitochondrial large ribosomal subunit (GO:0005762);; Biological Process: translation (GO:0006412);; Biological Process…	--	--	--	--	--	--	S	Function unknown	serine threonine kinase [Rattus norvegicus]
Rattus_norvegicus_newGene_62888	--	--	--	--	--	--	--	--	LINE-1 retrotransposable element ORF2 protein OS=Mus musculus OX=10090 GN=Pol PE=1 SV=2	S	Function unknown	titin-L1 fusion protein, partial [Mus musculus]
Rattus_norvegicus_newGene_58484	--	--	Cellular Component: endoplasmic reticulum membrane (GO:0005789);; Cellular Component: plasma membrane (GO:0005886);; Biological Process: phosphatidylserine metabolic process (GO:0006658);; Biological Process: sphingolipid metabolic process (GO:0006665);; Biological Process: phospholipid biosynthetic process (GO:0008654);; Molecular Function: L-serine transmembrane transporter activity (GO:0015194…	--	--	--	--	--	LINE-1 retrotransposable element ORF2 protein OS=Mus musculus OX=10090 GN=Pol PE=1 SV=2	S	Function unknown	rCG65925, partial [Rattus norvegicus]
Rattus_norvegicus_newGene_36030	--	--	--	--	--	--	--	--	--	--	--	mCG146153, partial [Mus musculus]
Rattus_norvegicus_newGene_96816	--	--	Biological Process: response to hypoxia (GO:0001666);; Molecular Function: complement component C1q binding (GO:0001849);; Molecular Function: aminoacyl-tRNA ligase activity (GO:0004812);; Molecular Function: calcium ion binding (GO:0005509);; Molecular Function: ATP binding (GO:0005524);; Cellular Component: extracellular space (GO:0005615);; Cellular Component: endoplasmic reticulum membrane (G…	--	--	--	--	Protein of unknown function (DUF3704)	LINE-1 retrotransposable element ORF2 protein OS=Mus musculus OX=10090 GN=Pol PE=1 SV=2	S	Function unknown	LRRG00116 [Rattus norvegicus]
Rattus_norvegicus_newGene_58404	--	--	--	--	--	--	--	--	LINE-1 retrotransposable element ORF1 protein OS=Mus musculus OX=10090 GN=Lire1 PE=1 SV=2	S	Function unknown	ORF1 [Rattus norvegicus]
Rattus_norvegicus_newGene_38459	--	--	--	--	--	--	--	--	LINE-1 retrotransposable element ORF2 protein OS=Mus musculus OX=10090 GN=Pol PE=1 SV=2	S	Function unknown	LRRGT00173 [Rattus norvegicus]
Rattus_norvegicus_newGene_54499	--	--	Molecular Function: cytokine activity (GO:0005125);; Molecular Function: ciliary neurotrophic factor receptor binding (GO:0005127);; Molecular Function: interleukin-6 receptor binding (GO:0005138);; Cellular Component: nucleus (GO:0005634);; Cellular Component: cytosol (GO:0005829);; Molecular Function: growth factor activity (GO:0008083);; Biological Process: positive regulation of cell prolifer…	--	--	--	--	--	--	--	--	ciliary neurotrophic factor, isoform CRA_d [Rattus norvegicus]
Rattus_norvegicus_newGene_6279	--	--	--	--	--	--	--	--	LINE-1 retrotransposable element ORF1 protein OS=Mus musculus OX=10090 GN=Lire1 PE=1 SV=2	S	Function unknown	rCG23031 [Rattus norvegicus]
Rattus_norvegicus_newGene_11623	--	--	Biological Process: response to hypoxia (GO:0001666);; Molecular Function: complement component C1q binding (GO:0001849);; Molecular Function: aminoacyl-tRNA ligase activity (GO:0004812);; Molecular Function: calcium ion binding (GO:0005509);; Molecular Function: ATP binding (GO:0005524);; Cellular Component: extracellular space (GO:0005615);; Biological Process: tRNA aminoacylation for protein t…	--	--	--	--	--	LINE-1 retrotransposable element ORF2 protein OS=Mus musculus OX=10090 GN=Pol PE=1 SV=2	S	Function unknown	uncharacterized protein LOC100362110 [Rattus norvegicus]
Rattus_norvegicus_newGene_109766	--	--	Biological Process: response to hypoxia (GO:0001666);; Molecular Function: complement component C1q binding (GO:0001849);; Molecular Function: calcium ion binding (GO:0005509);; Cellular Component: extracellular space (GO:0005615);; Cellular Component: endoplasmic reticulum membrane (GO:0005789);; Cellular Component: plasma membrane (GO:0005886);; Biological Process: phosphatidylserine metabolic …	--	--	--	--	--	LINE-1 retrotransposable element ORF2 protein OS=Mus musculus OX=10090 GN=Pol PE=1 SV=2	S	Function unknown	LRRGT00194 [Rattus norvegicus]
Rattus_norvegicus_newGene_108242	--	--	Cellular Component: nucleosome (GO:0000786);; Cellular Component: nuclear chromatin (GO:0000790);; Biological Process: behavioral fear response (GO:0001662);; Molecular Function: DNA binding (GO:0003677);; Molecular Function: protein serine/threonine kinase activity (GO:0004674);; Molecular Function: ATP binding (GO:0005524);; Cellular Component: cytoskeleton (GO:0005856);; Biological Process: ch…	--	--	--	--	--	--	O	Posttranslational modification, protein turnover, chaperones	mCG1043924, partial [Mus musculus]
Rattus_norvegicus_newGene_13196	--	--	Cellular Component: acrosomal vesicle (GO:0001669);; Molecular Function: serine-type endopeptidase inhibitor activity (GO:0004867);; Cellular Component: extracellular space (GO:0005615);; Cellular Component: integral component of membrane (GO:0016021);; Biological Process: regulation of acrosome reaction (GO:0060046);; Biological Process: negative regulation of serine-type endopeptidase activity …	--	--	--	--	--	--	--	--	rCG56442 [Rattus norvegicus]
Rattus_norvegicus_newGene_72697	--	--	Molecular Function: aminoacyl-tRNA ligase activity (GO:0004812);; Molecular Function: ATP binding (GO:0005524);; Biological Process: tRNA aminoacylation for protein translation (GO:0006418);; Biological Process: protein targeting to vacuole (GO:0006623);; Biological Process: nervous system development (GO:0007399);; Biological Process: locomotory behavior (GO:0007626);; Cellular Component: extrin…	--	--	--	--	Protein of unknown function (DUF3704)	LINE-1 retrotransposable element ORF2 protein OS=Mus musculus OX=10090 GN=Pol PE=1 SV=2	S	Function unknown	LRRG00116 [Rattus norvegicus]
Rattus_norvegicus_newGene_124688	--	--	Molecular Function: aminoacyl-tRNA ligase activity (GO:0004812);; Molecular Function: ATP binding (GO:0005524);; Biological Process: tRNA aminoacylation for protein translation (GO:0006418);; Biological Process: protein targeting to vacuole (GO:0006623);; Biological Process: nervous system development (GO:0007399);; Biological Process: locomotory behavior (GO:0007626);; Cellular Component: extrin…	--	--	--	--	Protein of unknown function (DUF3704)	LINE-1 retrotransposable element ORF2 protein OS=Mus musculus OX=10090 GN=Pol PE=1 SV=2	S	Function unknown	rCG59005 [Rattus norvegicus]
Rattus_norvegicus_newGene_79068	--	--	Biological Process: nuclear-transcribed mRNA catabolic process, nonsense-mediated decay (GO:0000184);; Cellular Component: telomerase catalytic core complex (GO:0000333);; Molecular Function: endoribonuclease activity (GO:0004521);; Cellular Component: nucleolus (GO:0005730);; Cellular Component: cytosol (GO:0005829);; Biological Process: mRNA export from nucleus (GO:0006406);; Biological Process…	K10367|9.08047e-06|mmu:14260|K10367 formin 1 | (RefSeq) Fmn1, Fmn, formin-1, ld; formin 1	--	--	--	--	Formin-1 OS=Mus musculus OX=10090 GN=Fmn1 PE=1 SV=2	S	Function unknown	rCG25260 [Rattus norvegicus]
Rattus_norvegicus_newGene_124138	--	--	Molecular Function: single-stranded RNA binding (GO:0003727);; Cellular Component: intracellular ribonucleoprotein complex (GO:0030529);; Biological Process: transposition, RNA-mediated (GO:0032197);;	--	--	[R]	General function prediction only	--	LINE-1 retrotransposable element ORF2 protein OS=Mus musculus OX=10090 GN=Pol PE=1 SV=2	S	Function unknown	rCG23031 [Rattus norvegicus]
Rattus_norvegicus_newGene_133621	--	--	--	--	--	--	--	--	--	--	--	caltractin-like protein [Cricetulus griseus]
Rattus_norvegicus_newGene_26119	--	--	Cellular Component: intracellular (GO:0005622);; Biological Process: intracellular signal transduction (GO:0035556);;	--	--	--	--	--	--	S	Function unknown	PREDICTED: LOW QUALITY PROTEIN: doublecortin domain-containing protein 1 isoform X2 [Rattus norvegicus]
Rattus_norvegicus_newGene_44149	--	--	--	--	--	--	--	L1 transposable element dsRBD-like domain;; L1 transposable element RBD-like domain	LINE-1 retrotransposable element ORF1 protein OS=Mus musculus OX=10090 GN=Lire1 PE=1 SV=2	S	Function unknown	ORF1 [Rattus norvegicus]
Rattus_norvegicus_newGene_26656	--	--	Biological Process: response to hypoxia (GO:0001666);; Molecular Function: complement component C1q binding (GO:0001849);; Molecular Function: aminoacyl-tRNA ligase activity (GO:0004812);; Molecular Function: calcium ion binding (GO:0005509);; Molecular Function: ATP binding (GO:0005524);; Cellular Component: extracellular space (GO:0005615);; Cellular Component: endoplasmic reticulum membrane (G…	--	--	--	--	--	LINE-1 retrotransposable element ORF2 protein OS=Mus musculus OX=10090 GN=Pol PE=1 SV=2	S	Function unknown	rCG24753, partial [Rattus norvegicus]
Rattus_norvegicus_newGene_59560	--	--	--	--	--	--	--	FAM27 D and E protein family	LINE-1 retrotransposable element ORF2 protein OS=Mus musculus OX=10090 GN=Pol PE=1 SV=2	S	Function unknown	RecName: Full=LINE-1 retrotransposable element ORF2 protein; Short=ORF2p; AltName: Full=Long interspersed element-1; Short=L1; AltName: Full=Retrovirus-related Pol polyprotein LINE-1; Includes: RecName: Full=Reverse transcriptase; Includes: RecName: Full=Endonuclease
Rattus_norvegicus_newGene_9913	--	--	Molecular Function: RNA-directed DNA polymerase activity (GO:0003964);; Biological Process: RNA-dependent DNA biosynthetic process (GO:0006278);;	--	--	[R]	General function prediction only	--	LINE-1 retrotransposable element ORF2 protein OS=Mus musculus OX=10090 GN=Pol PE=1 SV=2	O	Posttranslational modification, protein turnover, chaperones	rCG60953 [Rattus norvegicus]
Rattus_norvegicus_newGene_70398	--	--	--	--	--	--	--	--	--	--	--	mCG1028420, partial [Mus musculus]
Rattus_norvegicus_newGene_123090	--	--	--	--	--	--	--	--	--	--	--	rCG23265, partial [Rattus norvegicus]
Rattus_norvegicus_newGene_102647	--	--	--	--	--	--	--	--	--	--	--	rCG25260 [Rattus norvegicus]
Rattus_norvegicus_newGene_32677	--	--	Molecular Function: nucleic acid binding (GO:0003676);; Molecular Function: protein serine/threonine kinase activity (GO:0004674);; Cellular Component: nucleus (GO:0005634);; Biological Process: DNA replication (GO:0006260);; Biological Process: traversing start control point of mitotic cell cycle (GO:0007089);; Molecular Function: zinc ion binding (GO:0008270);;	K06629|0|rno:312046|K06629 activator of S phase kinase | (RefSeq) Dbf4, RGD1305854; DBF4 zinc finger	Cell cycle (ko04110)	[LD]	--	BRCA1 C Terminus (BRCT) domain	Protein DBF4 homolog A OS=Mus musculus OX=10090 GN=Dbf4 PE=1 SV=1	S	Function unknown	protein DBF4 homolog A [Rattus norvegicus]
Rattus_norvegicus_newGene_21163	--	--	--	--	--	--	--	--	--	--	--	rCG25260 [Rattus norvegicus]
Rattus_norvegicus_newGene_17731	[J]	Translation, ribosomal structure and biogenesis	Molecular Function: nucleotide binding (GO:0000166);; Molecular Function: mRNA binding (GO:0003729);; Cellular Component: nucleoplasm (GO:0005654);; Cellular Component: cytoplasm (GO:0005737);; Biological Process: mRNA processing (GO:0006397);; Biological Process: RNA splicing (GO:0008380);; Cellular Component: viral nucleocapsid (GO:0019013);; Cellular Component: ribonucleoprotein granule (GO:00…	K12741|5.73525e-96|bom:102284992|K12741 heterogeneous nuclear ribonucleoprotein A1/A3 | (RefSeq) HNRNPA3; heterogeneous nuclear ribonucleoprotein A3	Spliceosome (ko03040)	[R]	General function prediction only	RNA recognition motif. (a.k.a. RRM, RBD, or RNP domain);; RNA recognition motif	Heterogeneous nuclear ribonucleoprotein A3 OS=Rattus norvegicus OX=10116 GN=Hnrnpa3 PE=1 SV=1	S	Function unknown	Hnrpa3 protein [Mus musculus]
Rattus_norvegicus_newGene_131504	--	--	Cellular Component: acrosomal vesicle (GO:0001669);; Molecular Function: serine-type endopeptidase inhibitor activity (GO:0004867);; Cellular Component: extracellular space (GO:0005615);; Molecular Function: chemokine activity (GO:0008009);; Biological Process: cell proliferation (GO:0008283);; Cellular Component: integral component of membrane (GO:0016021);; Biological Process: neutrophil chemot…	--	--	--	--	Gag P30 core shell protein	--	O	Posttranslational modification, protein turnover, chaperones	rCG22859 [Rattus norvegicus]
Rattus_norvegicus_newGene_104604	--	--	Cellular Component: endoplasmic reticulum membrane (GO:0005789);; Cellular Component: plasma membrane (GO:0005886);; Biological Process: phosphatidylserine metabolic process (GO:0006658);; Biological Process: sphingolipid metabolic process (GO:0006665);; Biological Process: phospholipid biosynthetic process (GO:0008654);; Molecular Function: L-serine transmembrane transporter activity (GO:0015194…	--	--	--	--	--	LINE-1 retrotransposable element ORF2 protein OS=Mus musculus OX=10090 GN=Pol PE=1 SV=2	S	Function unknown	rCG59047, partial [Rattus norvegicus]
Rattus_norvegicus_newGene_48259	--	--	Molecular Function: 11-beta-hydroxysteroid dehydrogenase [NAD(P)] activity (GO:0003845);; Molecular Function: aminoacyl-tRNA ligase activity (GO:0004812);; Molecular Function: steroid binding (GO:0005496);; Molecular Function: ATP binding (GO:0005524);; Cellular Component: endoplasmic reticulum membrane (GO:0005789);; Cellular Component: rough endoplasmic reticulum (GO:0005791);; Cellular Compone…	--	--	--	--	--	LINE-1 retrotransposable element ORF2 protein OS=Mus musculus OX=10090 GN=Pol PE=1 SV=2	S	Function unknown	rCG65925, partial [Rattus norvegicus]
Rattus_norvegicus_newGene_74373	--	--	Molecular Function: single-stranded RNA binding (GO:0003727);; Molecular Function: structural constituent of ribosome (GO:0003735);; Molecular Function: 11-beta-hydroxysteroid dehydrogenase [NAD(P)] activity (GO:0003845);; Molecular Function: steroid binding (GO:0005496);; Cellular Component: endoplasmic reticulum membrane (GO:0005789);; Cellular Component: rough endoplasmic reticulum (GO:0005791…	--	--	--	--	--	--	--	--	rCG23031 [Rattus norvegicus]
Rattus_norvegicus_newGene_144084	--	--	--	--	--	--	--	--	--	--	--	mCG18481, isoform CRA_b, partial [Mus musculus]
Rattus_norvegicus_newGene_66478	--	--	Biological Process: response to hypoxia (GO:0001666);; Cellular Component: extracellular space (GO:0005615);; Biological Process: acute-phase response (GO:0006953);; Biological Process: complement activation, classical pathway (GO:0006958);; Biological Process: aging (GO:0007568);; Biological Process: response to radiation (GO:0009314);; Biological Process: response to lead ion (GO:0010288);; Bio…	--	--	--	--	--	LINE-1 retrotransposable element ORF2 protein OS=Mus musculus OX=10090 GN=Pol PE=1 SV=2	S	Function unknown	ORF4 [Rattus norvegicus]
Rattus_norvegicus_newGene_147665	--	--	--	--	--	--	--	--	--	--	--	rCG63222 [Rattus norvegicus]
Rattus_norvegicus_newGene_51220	--	--	--	--	--	--	--	--	--	--	--	rCG26676 [Rattus norvegicus]
Rattus_norvegicus_newGene_131138	--	--	Molecular Function: 11-beta-hydroxysteroid dehydrogenase [NAD(P)] activity (GO:0003845);; Molecular Function: steroid binding (GO:0005496);; Molecular Function: iron ion binding (GO:0005506);; Cellular Component: endoplasmic reticulum membrane (GO:0005789);; Cellular Component: rough endoplasmic reticulum (GO:0005791);; Biological Process: glucocorticoid biosynthetic process (GO:0006704);; Biolog…	--	--	--	--	--	--	S	Function unknown	rCG28758 [Rattus norvegicus]
Rattus_norvegicus_newGene_99353	--	--	Cellular Component: acrosomal vesicle (GO:0001669);; Molecular Function: serine-type endopeptidase inhibitor activity (GO:0004867);; Cellular Component: extracellular space (GO:0005615);; Molecular Function: chemokine activity (GO:0008009);; Biological Process: cell proliferation (GO:0008283);; Cellular Component: integral component of membrane (GO:0016021);; Biological Process: neutrophil chemot…	--	--	--	--	--	E3 ubiquitin-protein ligase NEDD4 OS=Mus musculus OX=10090 GN=Nedd4 PE=1 SV=3	O	Posttranslational modification, protein turnover, chaperones	mCG1045525, partial [Mus musculus]
Rattus_norvegicus_newGene_126225	--	--	Biological Process: behavioral fear response (GO:0001662);; Cellular Component: ruffle (GO:0001726);; Biological Process: receptor recycling (GO:0001881);; Molecular Function: protease binding (GO:0002020);; Molecular Function: diacylglycerol cholinephosphotransferase activity (GO:0004142);; Molecular Function: GTPase activator activity (GO:0005096);; Molecular Function: death receptor binding (G…	--	--	--	--	--	--	--	--	rCG63222 [Rattus norvegicus]
Rattus_norvegicus_newGene_91730	--	--	Cellular Component: endoplasmic reticulum membrane (GO:0005789);; Cellular Component: plasma membrane (GO:0005886);; Biological Process: phosphatidylserine metabolic process (GO:0006658);; Biological Process: sphingolipid metabolic process (GO:0006665);; Biological Process: phospholipid biosynthetic process (GO:0008654);; Molecular Function: L-serine transmembrane transporter activity (GO:0015194…	--	--	--	--	--	LINE-1 retrotransposable element ORF2 protein OS=Mus musculus OX=10090 GN=Pol PE=1 SV=2	S	Function unknown	ORF3 [Rattus norvegicus]
Rattus_norvegicus_newGene_32140	--	--	Biological Process: response to hypoxia (GO:0001666);; Cellular Component: extracellular space (GO:0005615);; Biological Process: acute-phase response (GO:0006953);; Biological Process: complement activation, classical pathway (GO:0006958);; Biological Process: aging (GO:0007568);; Biological Process: response to radiation (GO:0009314);; Biological Process: response to lead ion (GO:0010288);; Bio…	--	--	--	--	--	LINE-1 retrotransposable element ORF2 protein OS=Mus musculus OX=10090 GN=Pol PE=1 SV=2	S	Function unknown	unknown protein [Rattus norvegicus]
Rattus_norvegicus_newGene_51114	--	--	Cellular Component: acrosomal vesicle (GO:0001669);; Molecular Function: serine-type endopeptidase inhibitor activity (GO:0004867);; Cellular Component: extracellular space (GO:0005615);; Molecular Function: chemokine activity (GO:0008009);; Biological Process: cell proliferation (GO:0008283);; Cellular Component: integral component of membrane (GO:0016021);; Molecular Function: ligase activity (…	K08066|2.67598e-21|mcf:101865828|K08066 nuclear transcription factor Y, gamma | (RefSeq) NFYC; nuclear transcription factor Y subunit gamma	Antigen processing and presentation (ko04612);Tuberculosis (ko05152)	--	--	--	--	--	--	rCG56442 [Rattus norvegicus]
Rattus_norvegicus_newGene_11858	--	--	Cellular Component: endoplasmic reticulum (GO:0005783);; Biological Process: phosphate-containing compound metabolic process (GO:0006796);; Biological Process: glucocorticoid metabolic process (GO:0008211);; Biological Process: lipid biosynthetic process (GO:0008610);; Cellular Component: membrane (GO:0016020);; Biological Process: organophosphate metabolic process (GO:0019637);; Molecular Functi…	--	--	--	--	--	LINE-1 retrotransposable element ORF2 protein OS=Mus musculus OX=10090 GN=Pol PE=1 SV=2	S	Function unknown	endonuclease/reverse transcriptase [Rattus norvegicus]
Rattus_norvegicus_newGene_36998	--	--	--	--	--	--	--	--	LINE-1 retrotransposable element ORF1 protein OS=Mus musculus OX=10090 GN=Lire1 PE=1 SV=2	S	Function unknown	ORF1 [Rattus norvegicus]
Rattus_norvegicus_newGene_142207	--	--	--	--	--	--	--	--	Protein hinderin OS=Mus musculus OX=10090 GN=Kiaa1328 PE=1 SV=2	S	Function unknown	PREDICTED: protein hinderin isoform X2 [Rattus norvegicus]
Rattus_norvegicus_newGene_97572	--	--	Cellular Component: acrosomal vesicle (GO:0001669);; Molecular Function: serine-type endopeptidase inhibitor activity (GO:0004867);; Cellular Component: extracellular space (GO:0005615);; Molecular Function: chemokine activity (GO:0008009);; Biological Process: cell proliferation (GO:0008283);; Cellular Component: integral component of membrane (GO:0016021);; Biological Process: neutrophil chemot…	--	--	--	--	--	E3 ubiquitin-protein ligase NEDD4 OS=Rattus norvegicus OX=10116 GN=Nedd4 PE=1 SV=1	O	Posttranslational modification, protein turnover, chaperones	mCG1045525, partial [Mus musculus]
Rattus_norvegicus_newGene_6401	--	--	--	--	--	--	--	--	LINE-1 retrotransposable element ORF1 protein OS=Mus musculus OX=10090 GN=Lire1 PE=1 SV=2	S	Function unknown	ORF1 [Rattus norvegicus]
Rattus_norvegicus_newGene_73535	--	--	--	--	--	--	--	--	--	--	--	PREDICTED: translation initiation factor IF-2-like [Rattus norvegicus]
Rattus_norvegicus_newGene_121081	--	--	--	--	--	--	--	--	--	S	Function unknown	rCG57262 [Rattus norvegicus]
Rattus_norvegicus_newGene_60165	--	--	Molecular Function: 11-beta-hydroxysteroid dehydrogenase [NAD(P)] activity (GO:0003845);; Molecular Function: steroid binding (GO:0005496);; Cellular Component: endoplasmic reticulum membrane (GO:0005789);; Cellular Component: rough endoplasmic reticulum (GO:0005791);; Biological Process: glucocorticoid biosynthetic process (GO:0006704);; Biological Process: glucocorticoid catabolic process (GO:0…	--	--	--	--	Mouse mammary tumour virus superantigen	LINE-1 retrotransposable element ORF2 protein OS=Mus musculus OX=10090 GN=Pol PE=1 SV=2	S	Function unknown	LRRG00135 [Rattus norvegicus]
Rattus_norvegicus_newGene_61839	--	--	Molecular Function: NADH dehydrogenase activity (GO:0003954);; Cellular Component: mitochondrial respiratory chain complex I (GO:0005747);; Cellular Component: integral component of membrane (GO:0016021);; Biological Process: oxidation-reduction process (GO:0055114);; Cellular Component: extracellular exosome (GO:0070062);;	K03957|4.02001e-34|cfa:100682934|K03957 NADH dehydrogenase (ubiquinone) 1 beta subcomplex subunit 1 | (RefSeq) NDUFB1; NADH:ubiquinone oxidoreductase subunit B1	Oxidative phosphorylation (ko00190);Non-alcoholic fatty liver disease (NAFLD) (ko04932);Alzheimer's disease (ko05010);Parkinson's disease (ko05012);Huntington's disease (ko05016)	--	--	MNLL subunit	NADH dehydrogenase [ubiquinone] 1 beta subcomplex subunit 1 OS=Rattus norvegicus OX=10116 GN=Ndufb1 PE=3 SV=1	I	Lipid transport and metabolism	RecName: Full=NADH dehydrogenase [ubiquinone] 1 beta subcomplex subunit 1; AltName: Full=Complex I-MNLL; Short=CI-MNLL; AltName: Full=NADH-ubiquinone oxidoreductase MNLL subunit
Rattus_norvegicus_newGene_10555	--	--	Cellular Component: trans-Golgi network (GO:0005802);; Cellular Component: cytosol (GO:0005829);; Biological Process: protein targeting (GO:0006605);; Biological Process: post-Golgi vesicle-mediated transport (GO:0006892);; Molecular Function: protein kinase binding (GO:0019901);; Cellular Component: cell junction (GO:0030054);; Cellular Component: postsynaptic membrane (GO:0045211);; Molecular F…	--	--	[U]	Intracellular trafficking, secretion, and vesicular transport	--	Neurobeachin OS=Mus musculus OX=10090 GN=Nbea PE=1 SV=1	S	Function unknown	Neurobeachin [Cricetulus griseus]
Rattus_norvegicus_newGene_64922	--	--	Molecular Function: single-stranded RNA binding (GO:0003727);; Molecular Function: structural constituent of ribosome (GO:0003735);; Molecular Function: aminoacyl-tRNA ligase activity (GO:0004812);; Molecular Function: ATP binding (GO:0005524);; Cellular Component: ribosome (GO:0005840);; Biological Process: tRNA aminoacylation for protein translation (GO:0006418);; Cellular Component: integral c…	--	--	--	--	--	LINE-1 retrotransposable element ORF1 protein OS=Mus musculus OX=10090 GN=Lire1 PE=1 SV=2	S	Function unknown	LRRGT00149 [Rattus norvegicus]
Rattus_norvegicus_newGene_137316	--	--	--	--	--	--	--	--	--	--	--	rCG44046 [Rattus norvegicus]
Rattus_norvegicus_newGene_108946	--	--	Cellular Component: endoplasmic reticulum membrane (GO:0005789);; Cellular Component: plasma membrane (GO:0005886);; Biological Process: phosphatidylserine metabolic process (GO:0006658);; Biological Process: sphingolipid metabolic process (GO:0006665);; Biological Process: phospholipid biosynthetic process (GO:0008654);; Molecular Function: L-serine transmembrane transporter activity (GO:0015194…	--	--	--	--	--	LINE-1 retrotransposable element ORF2 protein OS=Mus musculus OX=10090 GN=Pol PE=1 SV=2	S	Function unknown	ORF2, partial [Rattus norvegicus]
Rattus_norvegicus_newGene_37728	--	--	Molecular Function: 11-beta-hydroxysteroid dehydrogenase [NAD(P)] activity (GO:0003845);; Molecular Function: steroid binding (GO:0005496);; Cellular Component: rough endoplasmic reticulum (GO:0005791);; Biological Process: glucocorticoid biosynthetic process (GO:0006704);; Biological Process: glucocorticoid catabolic process (GO:0006713);; Biological Process: lung development (GO:0030324);; Biol…	--	--	--	--	Protein of unknown function (DUF3704)	LINE-1 retrotransposable element ORF2 protein OS=Mus musculus OX=10090 GN=Pol PE=1 SV=2	S	Function unknown	rCG47246, partial [Rattus norvegicus]
Rattus_norvegicus_newGene_88134	--	--	--	--	--	--	--	--	LINE-1 retrotransposable element ORF1 protein OS=Mus musculus OX=10090 GN=Lire1 PE=1 SV=2	S	Function unknown	LRRGT00149 [Rattus norvegicus]
Rattus_norvegicus_newGene_128054	--	--	--	--	--	--	--	--	--	S	Function unknown	--
Rattus_norvegicus_newGene_6675	--	--	--	--	--	--	--	--	LINE-1 retrotransposable element ORF2 protein OS=Mus musculus OX=10090 GN=Pol PE=1 SV=2	--	--	rCG20251, partial [Rattus norvegicus]
Rattus_norvegicus_newGene_47303	--	--	Biological Process: ribosomal large subunit assembly (GO:0000027);; Molecular Function: structural constituent of ribosome (GO:0003735);; Cellular Component: mitochondrial large ribosomal subunit (GO:0005762);; Biological Process: translation (GO:0006412);; Molecular Function: rRNA binding (GO:0019843);; Molecular Function: RNA binding (GO:0044822);;	--	--	--	--	--	--	S	Function unknown	mCG141959 [Mus musculus]
Rattus_norvegicus_newGene_17876	--	--	Biological Process: maturation of SSU-rRNA from tricistronic rRNA transcript (SSU-rRNA, 5.8S rRNA, LSU-rRNA) (GO:0000462);; Biological Process: ossification (GO:0001503);; Biological Process: tissue homeostasis (GO:0001894);; Biological Process: chondrocyte differentiation (GO:0002062);; Biological Process: negative regulation of antigen processing and presentation of peptide antigen via MHC clas…	K19721|0|rno:100911886|K19721 collagen, type V/XI/XXIV/XXVII, alpha | (RefSeq) collagen alpha-2(XI) chain-like	Protein digestion and absorption (ko04974)	[W]	Extracellular structures	Collagen triple helix repeat (20 copies);; Laminin G domain	Collagen alpha-2(XI) chain OS=Mus musculus OX=10090 GN=Col11a2 PE=2 SV=3	S	Function unknown	PREDICTED: collagen alpha-2(XI) chain isoform X2 [Rattus norvegicus]
Rattus_norvegicus_newGene_112516	--	--	Molecular Function: single-stranded RNA binding (GO:0003727);; Molecular Function: 11-beta-hydroxysteroid dehydrogenase [NAD(P)] activity (GO:0003845);; Molecular Function: steroid binding (GO:0005496);; Molecular Function: iron ion binding (GO:0005506);; Cellular Component: endoplasmic reticulum membrane (GO:0005789);; Cellular Component: rough endoplasmic reticulum (GO:0005791);; Biological Pro…	--	--	--	--	--	--	S	Function unknown	uncharacterized protein LOC102548478 [Rattus norvegicus]
Rattus_norvegicus_newGene_130606	--	--	--	--	--	--	--	--	--	S	Function unknown	rCG63049 [Rattus norvegicus]
Rattus_norvegicus_newGene_69669	--	--	--	--	--	--	--	--	--	--	--	KH domain containing, RNA binding, signal transduction associated 3, isoform CRA_c [Rattus norvegicus]
Rattus_norvegicus_newGene_18619	--	--	--	--	--	--	--	--	LINE-1 retrotransposable element ORF2 protein OS=Mus musculus OX=10090 GN=Pol PE=1 SV=2	S	Function unknown	LRRGT00078 [Rattus norvegicus]
Rattus_norvegicus_newGene_110469	--	--	--	--	--	--	--	--	ELMO domain-containing protein 3 OS=Rattus norvegicus OX=10116 GN=Elmod3 PE=1 SV=1	--	--	membralin-like protein [Cricetulus griseus]
Rattus_norvegicus_newGene_136940	--	--	Biological Process: spliceosomal snRNP assembly (GO:0000387);; Molecular Function: L-alanine:2-oxoglutarate aminotransferase activity (GO:0004021);; Cellular Component: nucleolus (GO:0005730);; Cellular Component: mitochondrion (GO:0005739);; Cellular Component: cytosol (GO:0005829);; Biological Process: 2-oxoglutarate metabolic process (GO:0006103);; Biological Process: biosynthetic process (GO:…	--	--	--	--	--	--	E	Amino acid transport and metabolism	mCG1028420, partial [Mus musculus]
Rattus_norvegicus_newGene_6813	--	--	Molecular Function: nucleic acid binding (GO:0003676);; Cellular Component: intracellular (GO:0005622);; Molecular Function: metal ion binding (GO:0046872);;	K09228|2.14838e-20|cge:100753071|K09228 KRAB domain-containing zinc finger protein | (RefSeq) zinc finger protein 728	--	[R]	General function prediction only	--	Zinc finger protein 11 OS=Mus musculus OX=10090 GN=Zfp11 PE=2 SV=2	S	Function unknown	zinc finger protein 728 [Mesocricetus auratus]
Rattus_norvegicus_newGene_98045	--	--	Cellular Component: voltage-gated sodium channel complex (GO:0001518);; Molecular Function: voltage-gated sodium channel activity (GO:0005248);; Molecular Function: protein binding (GO:0005515);; Biological Process: sodium ion transport (GO:0006814);; Biological Process: peripheral nervous system development (GO:0007422);; Biological Process: adult locomotory behavior (GO:0008344);; Biological Pr…	--	--	--	--	--	--	S	Function unknown	sodium channel, voltage-gated, type VIII, alpha polypeptide, isoform CRA_d [Rattus norvegicus]
Rattus_norvegicus_newGene_87325	--	--	Molecular Function: single-stranded RNA binding (GO:0003727);; Molecular Function: structural constituent of ribosome (GO:0003735);; Molecular Function: 11-beta-hydroxysteroid dehydrogenase [NAD(P)] activity (GO:0003845);; Molecular Function: aminoacyl-tRNA ligase activity (GO:0004812);; Molecular Function: steroid binding (GO:0005496);; Molecular Function: ATP binding (GO:0005524);; Cellular Com…	--	--	--	--	--	--	S	Function unknown	rCG23031 [Rattus norvegicus]
Rattus_norvegicus_newGene_24105	[R]	General function prediction only	Cellular Component: condensed nuclear chromosome (GO:0000794);; Biological Process: in utero embryonic development (GO:0001701);; Biological Process: somitogenesis (GO:0001756);; Molecular Function: protease binding (GO:0002020);; Biological Process: cardiac muscle hypertrophy (GO:0003300);; Molecular Function: protein serine/threonine kinase activity (GO:0004674);; Molecular Function: protein ty…	K12567|7.73659e-165|rno:84015|K12567 titin [EC:2.7.11.1] | (RefSeq) Ttn; titin	Hypertrophic cardiomyopathy (HCM) (ko05410);Dilated cardiomyopathy (ko05414)	[Z]	Cytoskeleton	Immunoglobulin I-set domain;; Immunoglobulin domain;; Immunoglobulin domain;; Immunoglobulin domain;; Immunoglobulin V-set domain;; Immunoglobulin C1-set domain;; Natural killer cell receptor 2B4;; Ig-like domain on T-cell surface glycoprotein CD3 epsilon chain;; CD80-like C2-set immunoglobulin domain;; Immunoglobulin C2-set domain	Titin OS=Mus musculus OX=10090 GN=Ttn PE=1 SV=1	S	Function unknown	PREDICTED: titin isoform X2 [Rattus norvegicus]
Rattus_norvegicus_newGene_114422	--	--	Biological Process: behavioral fear response (GO:0001662);; Cellular Component: ruffle (GO:0001726);; Biological Process: receptor recycling (GO:0001881);; Molecular Function: diacylglycerol cholinephosphotransferase activity (GO:0004142);; Molecular Function: GTPase activator activity (GO:0005096);; Cellular Component: nucleus (GO:0005634);; Cellular Component: early endosome (GO:0005769);; Cell…	--	--	--	--	--	--	--	--	LRRGT00033 [Rattus norvegicus]
Rattus_norvegicus_newGene_107643	--	--	Cellular Component: acrosomal vesicle (GO:0001669);; Molecular Function: serine-type endopeptidase inhibitor activity (GO:0004867);; Cellular Component: extracellular space (GO:0005615);; Molecular Function: chemokine activity (GO:0008009);; Biological Process: cell proliferation (GO:0008283);; Cellular Component: integral component of membrane (GO:0016021);; Molecular Function: ligase activity (…	--	--	--	--	--	--	--	--	mCG1045525, partial [Mus musculus]
Rattus_norvegicus_newGene_46656	--	--	Molecular Function: RNA polymerase II core promoter sequence-specific DNA binding (GO:0000979);; Biological Process: response to hypoxia (GO:0001666);; Molecular Function: complement component C1q binding (GO:0001849);; Molecular Function: calcium ion binding (GO:0005509);; Cellular Component: extracellular space (GO:0005615);; Cellular Component: endoplasmic reticulum membrane (GO:0005789);; Cel…	--	--	--	--	--	LINE-1 retrotransposable element ORF2 protein OS=Mus musculus OX=10090 GN=Pol PE=1 SV=2	S	Function unknown	ORF4 [Rattus norvegicus]
Rattus_norvegicus_newGene_65563	--	--	--	--	--	--	--	--	LINE-1 retrotransposable element ORF2 protein OS=Mus musculus OX=10090 GN=Pol PE=1 SV=2	S	Function unknown	LRRGT00008 [Rattus norvegicus]
Rattus_norvegicus_newGene_122	--	--	--	--	--	--	--	--	LINE-1 retrotransposable element ORF1 protein OS=Mus musculus OX=10090 GN=Lire1 PE=1 SV=2	S	Function unknown	ORF1 [Mus musculus domesticus]
Rattus_norvegicus_newGene_107629	--	--	--	K04556|7.06335e-06|hgl:101700770|K04556 parkin [EC:2.3.2.27] | (RefSeq) Park2; parkin RBR E3 ubiquitin protein ligase	Ubiquitin mediated proteolysis (ko04120);Protein processing in endoplasmic reticulum (ko04141);Parkinson's disease (ko05012)	[O]	Posttranslational modification, protein turnover, chaperones	--	E3 ubiquitin-protein ligase parkin OS=Mus musculus OX=10090 GN=Prkn PE=1 SV=1	--	--	PREDICTED: E3 ubiquitin-protein ligase parkin [Jaculus jaculus]
Rattus_norvegicus_newGene_116300	--	--	Cellular Component: acrosomal vesicle (GO:0001669);; Molecular Function: serine-type endopeptidase inhibitor activity (GO:0004867);; Cellular Component: extracellular space (GO:0005615);; Cellular Component: integral component of membrane (GO:0016021);; Molecular Function: ligase activity (GO:0016874);; Biological Process: regulation of acrosome reaction (GO:0060046);; Biological Process: negativ…	--	--	--	--	--	E3 ubiquitin-protein ligase NEDD4 OS=Mus musculus OX=10090 GN=Nedd4 PE=1 SV=3	--	--	rCG56442 [Rattus norvegicus]
Rattus_norvegicus_newGene_89691	--	--	--	--	--	--	--	Retroviral envelope protein	--	S	Function unknown	endogenous retrovirus group K member 25 Env polyprotein-like [Heterocephalus glaber]
Rattus_norvegicus_newGene_13340	--	--	Molecular Function: 11-beta-hydroxysteroid dehydrogenase [NAD(P)] activity (GO:0003845);; Molecular Function: steroid binding (GO:0005496);; Molecular Function: iron ion binding (GO:0005506);; Cellular Component: endoplasmic reticulum membrane (GO:0005789);; Cellular Component: rough endoplasmic reticulum (GO:0005791);; Biological Process: glucocorticoid biosynthetic process (GO:0006704);; Biolog…	--	--	--	--	--	--	S	Function unknown	uncharacterized protein LOC102548478 [Rattus norvegicus]
Rattus_norvegicus_newGene_44036	--	--	Molecular Function: single-stranded RNA binding (GO:0003727);; Molecular Function: structural constituent of ribosome (GO:0003735);; Molecular Function: 11-beta-hydroxysteroid dehydrogenase [NAD(P)] activity (GO:0003845);; Molecular Function: steroid binding (GO:0005496);; Molecular Function: iron ion binding (GO:0005506);; Cellular Component: endoplasmic reticulum membrane (GO:0005789);; Cellula…	--	--	--	--	--	--	--	--	rCG23031 [Rattus norvegicus]
Rattus_norvegicus_newGene_23621	--	--	Biological Process: negative regulation of transcription from RNA polymerase II promoter (GO:0000122);; Cellular Component: chromatin (GO:0000785);; Molecular Function: p53 binding (GO:0002039);; Molecular Function: chromatin binding (GO:0003682);; Molecular Function: damaged DNA binding (GO:0003684);; Molecular Function: double-stranded DNA binding (GO:0003690);; Molecular Function: transcriptio…	--	--	--	--	--	Formin-1 OS=Mus musculus OX=10090 GN=Fmn1 PE=1 SV=2	--	--	mCG12966 [Mus musculus]
Rattus_norvegicus_newGene_139031	--	--	Biological Process: response to hypoxia (GO:0001666);; Molecular Function: complement component C1q binding (GO:0001849);; Molecular Function: calcium ion binding (GO:0005509);; Cellular Component: extracellular space (GO:0005615);; Cellular Component: endoplasmic reticulum membrane (GO:0005789);; Cellular Component: plasma membrane (GO:0005886);; Biological Process: phosphatidylserine metabolic …	--	--	--	--	--	LINE-1 retrotransposable element ORF2 protein OS=Mus musculus OX=10090 GN=Pol PE=1 SV=2	S	Function unknown	unknown protein [Rattus norvegicus]
Rattus_norvegicus_newGene_79841	--	--	Cellular Component: acrosomal vesicle (GO:0001669);; Molecular Function: serine-type endopeptidase inhibitor activity (GO:0004867);; Cellular Component: extracellular space (GO:0005615);; Molecular Function: chemokine activity (GO:0008009);; Biological Process: cell proliferation (GO:0008283);; Cellular Component: integral component of membrane (GO:0016021);; Molecular Function: ligase activity (…	--	--	--	--	--	--	O	Posttranslational modification, protein turnover, chaperones	mCG1045525, partial [Mus musculus]
Rattus_norvegicus_newGene_61730	--	--	--	--	--	--	--	--	--	--	--	unnamed protein product, partial [Mus musculus]
Rattus_norvegicus_newGene_90850	--	--	--	--	--	--	--	--	--	--	--	rCG63521 [Rattus norvegicus]
Rattus_norvegicus_newGene_130272	--	--	Biological Process: response to hypoxia (GO:0001666);; Molecular Function: complement component C1q binding (GO:0001849);; Molecular Function: calcium ion binding (GO:0005509);; Cellular Component: extracellular space (GO:0005615);; Biological Process: acute-phase response (GO:0006953);; Biological Process: complement activation, classical pathway (GO:0006958);; Biological Process: aging (GO:0007…	--	--	--	--	--	LINE-1 retrotransposable element ORF2 protein OS=Mus musculus OX=10090 GN=Pol PE=1 SV=2	S	Function unknown	LRRG00116 [Rattus norvegicus]
Rattus_norvegicus_newGene_34199	--	--	Biological Process: response to hypoxia (GO:0001666);; Molecular Function: complement component C1q binding (GO:0001849);; Molecular Function: calcium ion binding (GO:0005509);; Cellular Component: extracellular space (GO:0005615);; Biological Process: acute-phase response (GO:0006953);; Biological Process: complement activation, classical pathway (GO:0006958);; Biological Process: aging (GO:0007…	K11290|5.66541e-17|rno:317165|K11290 template-activating factor I | (RefSeq) LRRGT00152; similar to Set alpha isoform	--	--	--	--	--	S	Function unknown	mCG148474 [Mus musculus]
Rattus_norvegicus_newGene_13656	--	--	Cellular Component: trans-Golgi network (GO:0005802);; Cellular Component: cytosol (GO:0005829);; Biological Process: retrograde vesicle-mediated transport, Golgi to ER (GO:0006890);; Biological Process: Golgi organization (GO:0007030);; Cellular Component: membrane (GO:0016020);; Cellular Component: Golgi cisterna (GO:0031985);; Biological Process: Golgi to plasma membrane protein transport (GO:…	K15620|3.83459e-20|mmu:229593|K15620 golgi phosphoprotein 3 | (RefSeq) Golph3l, 2010204I15Rik, AU015439, AW549227, C77637, Gpp34r; golgi phosphoprotein 3-like	Transcriptional misregulation in cancer (ko05202)	--	--	--	--	U	Intracellular trafficking, secretion, and vesicular transport	PREDICTED: Golgi phosphoprotein 3-like isoform X1 [Mus musculus]
Rattus_norvegicus_newGene_117015	--	--	--	--	--	--	--	--	--	--	--	caltractin-like protein [Cricetulus griseus]
Rattus_norvegicus_newGene_116057	--	--	Molecular Function: protein binding (GO:0005515);; Biological Process: protein targeting to vacuole (GO:0006623);; Biological Process: nervous system development (GO:0007399);; Biological Process: locomotory behavior (GO:0007626);; Cellular Component: extrinsic component of membrane (GO:0019898);; Cellular Component: dense core granule (GO:0031045);; Biological Process: social behavior (GO:003517…	--	--	--	--	Protein of unknown function (DUF1725)	LINE-1 retrotransposable element ORF2 protein OS=Mus musculus OX=10090 GN=Pol PE=1 SV=2	S	Function unknown	rCG59005 [Rattus norvegicus]
Rattus_norvegicus_newGene_82723	--	--	Biological Process: response to hypoxia (GO:0001666);; Molecular Function: complement component C1q binding (GO:0001849);; Molecular Function: aminoacyl-tRNA ligase activity (GO:0004812);; Molecular Function: calcium ion binding (GO:0005509);; Molecular Function: ATP binding (GO:0005524);; Cellular Component: extracellular space (GO:0005615);; Biological Process: tRNA aminoacylation for protein t…	--	--	--	--	Protein of unknown function (DUF3915)	LINE-1 retrotransposable element ORF2 protein OS=Mus musculus OX=10090 GN=Pol PE=1 SV=2	S	Function unknown	rCG24753, partial [Rattus norvegicus]
Rattus_norvegicus_newGene_5806	--	--	Cellular Component: nucleus (GO:0005634);; Cellular Component: cytosol (GO:0005829);; Molecular Function: Ran GTPase binding (GO:0008536);; Biological Process: positive regulation of protein export from nucleus (GO:0046827);; Molecular Function: R-SMAD binding (GO:0070412);;	--	--	[U]	Intracellular trafficking, secretion, and vesicular transport	--	Ran-binding protein 3-like OS=Mus musculus OX=10090 GN=Ranbp3l PE=1 SV=1	U	Intracellular trafficking, secretion, and vesicular transport	PREDICTED: ran-binding protein 3-like isoform X1 [Rattus norvegicus]
Rattus_norvegicus_newGene_128960	--	--	Molecular Function: aminoacyl-tRNA ligase activity (GO:0004812);; Molecular Function: ATP binding (GO:0005524);; Biological Process: tRNA aminoacylation for protein translation (GO:0006418);; Biological Process: protein targeting to vacuole (GO:0006623);; Biological Process: nervous system development (GO:0007399);; Biological Process: locomotory behavior (GO:0007626);; Cellular Component: extrin…	--	--	--	--	Protein of unknown function (DUF3704)	LINE-1 retrotransposable element ORF2 protein OS=Mus musculus OX=10090 GN=Pol PE=1 SV=2	S	Function unknown	ORF4 [Rattus norvegicus]
Rattus_norvegicus_newGene_146525	--	--	--	--	--	--	--	--	--	S	Function unknown	--
Rattus_norvegicus_newGene_82267	--	--	Cellular Component: endoplasmic reticulum membrane (GO:0005789);; Cellular Component: plasma membrane (GO:0005886);; Biological Process: phosphatidylserine metabolic process (GO:0006658);; Biological Process: sphingolipid metabolic process (GO:0006665);; Biological Process: phospholipid biosynthetic process (GO:0008654);; Molecular Function: L-serine transmembrane transporter activity (GO:0015194…	--	--	--	--	--	LINE-1 retrotransposable element ORF2 protein OS=Mus musculus OX=10090 GN=Pol PE=1 SV=2	S	Function unknown	rCG60953 [Rattus norvegicus]
Rattus_norvegicus_newGene_60661	--	--	Molecular Function: RNA-directed DNA polymerase activity (GO:0003964);; Biological Process: RNA-dependent DNA biosynthetic process (GO:0006278);;	--	--	--	--	--	LINE-1 retrotransposable element ORF2 protein OS=Mus musculus OX=10090 GN=Pol PE=1 SV=2	S	Function unknown	rCG60953 [Rattus norvegicus]
Rattus_norvegicus_newGene_143306	[U]	Intracellular trafficking, secretion, and vesicular transport	Molecular Function: calcium ion binding (GO:0005509);; Cellular Component: integral component of plasma membrane (GO:0005887);; Biological Process: homophilic cell adhesion via plasma membrane adhesion molecules (GO:0007156);; Biological Process: chemical synaptic transmission (GO:0007268);; Biological Process: synapse assembly (GO:0007416);; Biological Process: calcium-dependent cell-cell adhesi…	K16494|0|mmu:93887|K16494 protocadherin beta | (RefSeq) Pcdhb16, Pcdhb8, PcdhbP; protocadherin beta 16	--	[S]	Function unknown	Cadherin domain;; Cadherin cytoplasmic C-terminal;; Cadherin-like	Protocadherin beta-14 OS=Mus musculus OX=10090 GN=Pcdhb14 PE=1 SV=2	U	Intracellular trafficking, secretion, and vesicular transport	PREDICTED: protocadherin beta-13 [Rattus norvegicus]
Rattus_norvegicus_newGene_28906	--	--	Molecular Function: oxidoreductase activity (GO:0016491);; Biological Process: oxidation-reduction process (GO:0055114);;	--	--	--	--	--	Cilia- and flagella-associated protein 61 OS=Mus musculus OX=10090 GN=Cfap61 PE=1 SV=2	S	Function unknown	PREDICTED: cilia- and flagella-associated protein 61 isoform X5 [Rattus norvegicus]
Rattus_norvegicus_newGene_9774	--	--	Cellular Component: ubiquitin ligase complex (GO:0000151);; Cellular Component: nucleus (GO:0005634);; Cellular Component: cytoplasm (GO:0005737);; Molecular Function: ubiquitin conjugating enzyme binding (GO:0031624);; Molecular Function: ubiquitin protein ligase binding (GO:0031625);; Cellular Component: UBC13-UEV1A complex (GO:0035370);; Biological Process: error-free postreplication DNA repai…	K10704|1.14172e-12|mmu:66589|K10704 ubiquitin-conjugating enzyme E2 variant | (RefSeq) Ube2v1, 0610011J09Rik, AI256840, CROC-1, CROC1, D7Bwg1382e, UEV-1; ubiquitin-conjugating enzyme E2 variant 1	--	[O]	Posttranslational modification, protein turnover, chaperones	--	Ubiquitin-conjugating enzyme E2 variant 1 OS=Mus musculus OX=10090 GN=Ube2v1 PE=1 SV=1	O	Posttranslational modification, protein turnover, chaperones	ubiquitin-conjugating enzyme E2 variant 1 isoform 3 [Mus musculus]
Rattus_norvegicus_newGene_97590	[R]	General function prediction only	Cellular Component: nucleus (GO:0005634);; Cellular Component: cytoplasm (GO:0005737);;	--	--	--	--	--	NmrA-like family domain-containing protein 1 OS=Mus musculus OX=10090 GN=Nmral1 PE=1 SV=1	GM	Carbohydrate transport and metabolism;; Cell wall/membrane/envelope biogenesis	NmrA-like family domain containing 1, isoform CRA_b, partial [Mus musculus]
Rattus_norvegicus_newGene_63891	--	--	Molecular Function: 11-beta-hydroxysteroid dehydrogenase [NAD(P)] activity (GO:0003845);; Molecular Function: steroid binding (GO:0005496);; Cellular Component: endoplasmic reticulum membrane (GO:0005789);; Cellular Component: rough endoplasmic reticulum (GO:0005791);; Biological Process: glucocorticoid biosynthetic process (GO:0006704);; Biological Process: glucocorticoid catabolic process (GO:0…	--	--	--	--	--	LINE-1 retrotransposable element ORF2 protein OS=Mus musculus OX=10090 GN=Pol PE=1 SV=2	S	Function unknown	LRRGT00143 [Rattus norvegicus]
Rattus_norvegicus_newGene_87335	--	--	Biological Process: response to hypoxia (GO:0001666);; Molecular Function: complement component C1q binding (GO:0001849);; Molecular Function: DNA binding (GO:0003677);; Molecular Function: transcription factor activity, sequence-specific DNA binding (GO:0003700);; Molecular Function: calcium ion binding (GO:0005509);; Cellular Component: extracellular space (GO:0005615);; Cellular Component: nuc…	--	--	--	--	--	--	--	--	uncharacterized protein LOC499219 [Rattus norvegicus]
Rattus_norvegicus_newGene_81061	--	--	--	--	--	--	--	--	--	--	--	mCG1289 [Mus musculus]
Rattus_norvegicus_newGene_82478	--	--	Cellular Component: endoplasmic reticulum membrane (GO:0005789);; Cellular Component: plasma membrane (GO:0005886);; Biological Process: phosphatidylserine metabolic process (GO:0006658);; Biological Process: sphingolipid metabolic process (GO:0006665);; Biological Process: phospholipid biosynthetic process (GO:0008654);; Molecular Function: L-serine transmembrane transporter activity (GO:0015194…	K04534|1.17756e-11|lcm:102363494|K04534 guanine nucleotide-binding protein G(o) subunit alpha | (RefSeq) GNAO1; G protein subunit alpha o1	Melanogenesis (ko04916)	--	--	--	LINE-1 retrotransposable element ORF2 protein OS=Mus musculus OX=10090 GN=Pol PE=1 SV=2	S	Function unknown	LRRGT00014 [Rattus norvegicus]
Rattus_norvegicus_newGene_79063	--	--	--	--	--	--	--	--	--	--	--	rCG28938 [Rattus norvegicus]
Rattus_norvegicus_newGene_47204	--	--	--	--	--	--	--	--	--	S	Function unknown	PREDICTED: uncharacterized protein C9orf84 homolog isoform X2 [Rattus norvegicus]
Rattus_norvegicus_newGene_112857	--	--	--	--	--	--	--	--	LINE-1 retrotransposable element ORF1 protein OS=Mus musculus OX=10090 GN=Lire1 PE=1 SV=2	S	Function unknown	nucleic acid binding protein [Rattus norvegicus]
Rattus_norvegicus_newGene_13310	--	--	Molecular Function: 11-beta-hydroxysteroid dehydrogenase [NAD(P)] activity (GO:0003845);; Molecular Function: steroid binding (GO:0005496);; Cellular Component: endoplasmic reticulum membrane (GO:0005789);; Cellular Component: rough endoplasmic reticulum (GO:0005791);; Cellular Component: plasma membrane (GO:0005886);; Biological Process: phosphatidylserine metabolic process (GO:0006658);; Biolog…	--	--	--	--	--	LINE-1 retrotransposable element ORF2 protein OS=Mus musculus OX=10090 GN=Pol PE=1 SV=2	S	Function unknown	rCG47246, partial [Rattus norvegicus]
Rattus_norvegicus_newGene_76183	--	--	--	--	--	--	--	--	LINE-1 retrotransposable element ORF1 protein OS=Mus musculus OX=10090 GN=Lire1 PE=1 SV=2	S	Function unknown	nucleic acid binding protein [Rattus norvegicus]
Rattus_norvegicus_newGene_31757	--	--	Biological Process: response to hypoxia (GO:0001666);; Molecular Function: complement component C1q binding (GO:0001849);; Molecular Function: calcium ion binding (GO:0005509);; Cellular Component: extracellular space (GO:0005615);; Cellular Component: endoplasmic reticulum membrane (GO:0005789);; Cellular Component: plasma membrane (GO:0005886);; Biological Process: phosphatidylserine metabolic …	--	--	--	--	Protein of unknown function (DUF3704)	LINE-1 retrotransposable element ORF2 protein OS=Mus musculus OX=10090 GN=Pol PE=1 SV=2	S	Function unknown	LRRGT00194 [Rattus norvegicus]
Rattus_norvegicus_newGene_95900	--	--	Cellular Component: extracellular space (GO:0005615);; Molecular Function: chemokine activity (GO:0008009);; Biological Process: cell proliferation (GO:0008283);; Cellular Component: integral component of membrane (GO:0016021);; Biological Process: neutrophil chemotaxis (GO:0030593);; Biological Process: secretion by cell (GO:0032940);; Biological Process: macrophage chemotaxis (GO:0048246);; Bio…	--	--	--	--	--	--	O	Posttranslational modification, protein turnover, chaperones	mCG1045525, partial [Mus musculus]
Rattus_norvegicus_newGene_50948	--	--	--	--	--	--	--	--	--	--	--	rCG52991, isoform CRA_d [Rattus norvegicus]
Rattus_norvegicus_newGene_109368	--	--	Cellular Component: Swr1 complex (GO:0000812);; Molecular Function: chromatin binding (GO:0003682);; Molecular Function: transcription coactivator activity (GO:0003713);; Molecular Function: protein binding (GO:0005515);; Cellular Component: Golgi apparatus (GO:0005794);; Biological Process: DNA repair (GO:0006281);; Biological Process: regulation of transcription, DNA-templated (GO:0006355);; Bi…	K08874|0|ngi:103726460|K08874 transformation/transcription domain-associated protein | (RefSeq) Trrap; transformation/transcription domain associated protein	HTLV-I infection (ko05166)	[TBLD]	--	FAT domain;; Phosphatidylinositol 3- and 4-kinase;; FATC domain;; Phosphatidylinositol 3- and 4-kinase	Transformation/transcription domain-associated protein OS=Mus musculus OX=10090 GN=Trrap PE=1 SV=2	BDLTU	Chromatin structure and dynamics;; Cell cycle control, cell division, chromosome partitioning;; Replication, recombination and repair;; Signal transduction mechanisms;; Intracellular trafficking, secretion, and vesicular transport	PREDICTED: transformation/transcription domain-associated protein isoform X11 [Mus musculus]
Rattus_norvegicus_newGene_117917	--	--	--	--	--	--	--	--	--	--	--	rCG25260 [Rattus norvegicus]
Rattus_norvegicus_newGene_139129	--	--	Biological Process: response to hypoxia (GO:0001666);; Molecular Function: DNA binding (GO:0003677);; Molecular Function: transcription factor activity, sequence-specific DNA binding (GO:0003700);; Cellular Component: extracellular space (GO:0005615);; Cellular Component: nucleoplasm (GO:0005654);; Cellular Component: nucleolus (GO:0005730);; Cellular Component: cytoplasm (GO:0005737);; Biologica…	--	--	--	--	--	--	--	--	LRRGT00001 [Rattus norvegicus]
Rattus_norvegicus_newGene_36027	--	--	--	--	--	--	--	--	--	--	--	unnamed protein product [Mus musculus]
Rattus_norvegicus_newGene_24102	[R]	General function prediction only	Cellular Component: condensed nuclear chromosome (GO:0000794);; Biological Process: in utero embryonic development (GO:0001701);; Biological Process: somitogenesis (GO:0001756);; Molecular Function: protease binding (GO:0002020);; Biological Process: cardiac muscle hypertrophy (GO:0003300);; Molecular Function: protein serine/threonine kinase activity (GO:0004674);; Molecular Function: protein ty…	K12567|2.84264e-100|rno:84015|K12567 titin [EC:2.7.11.1] | (RefSeq) Ttn; titin	Hypertrophic cardiomyopathy (HCM) (ko05410);Dilated cardiomyopathy (ko05414)	[Z]	Cytoskeleton	Immunoglobulin I-set domain;; Immunoglobulin domain;; Immunoglobulin domain;; Immunoglobulin domain	Titin OS=Mus musculus OX=10090 GN=Ttn PE=1 SV=1	S	Function unknown	cardiac titin fetal N2BA isoform middle Ig, partial [Rattus norvegicus]
Rattus_norvegicus_newGene_37989	--	--	Biological Process: response to hypoxia (GO:0001666);; Molecular Function: complement component C1q binding (GO:0001849);; Molecular Function: aminoacyl-tRNA ligase activity (GO:0004812);; Molecular Function: calcium ion binding (GO:0005509);; Molecular Function: ATP binding (GO:0005524);; Cellular Component: extracellular space (GO:0005615);; Biological Process: tRNA aminoacylation for protein t…	--	--	--	--	--	LINE-1 retrotransposable element ORF2 protein OS=Mus musculus OX=10090 GN=Pol PE=1 SV=2	S	Function unknown	ORF4 [Rattus norvegicus]
Rattus_norvegicus_newGene_18751	--	--	--	--	--	--	--	--	--	--	--	PREDICTED: nascent polypeptide-associated complex subunit alpha, muscle-specific form-like isoform X1 [Rattus norvegicus]
Rattus_norvegicus_newGene_122985	--	--	--	--	--	--	--	--	--	--	--	mCG147332 [Mus musculus]
Rattus_norvegicus_newGene_78345	--	--	--	--	--	--	--	--	--	--	--	mCG148487 [Mus musculus]
Rattus_norvegicus_newGene_80547	--	--	--	--	--	--	--	--	--	--	--	mCG1047212, partial [Mus musculus]
Rattus_norvegicus_newGene_12329	--	--	--	--	--	--	--	--	--	--	--	PREDICTED: uncharacterized protein LOC103691587 [Rattus norvegicus]
Rattus_norvegicus_newGene_138666	--	--	Molecular Function: transcription factor activity, sequence-specific DNA binding (GO:0003700);; Biological Process: regulation of transcription, DNA-templated (GO:0006355);;	--	--	--	--	Protein of unknown function (DUF3704)	LINE-1 retrotransposable element ORF2 protein OS=Mus musculus OX=10090 GN=Pol PE=1 SV=2	S	Function unknown	PREDICTED: LOW QUALITY PROTEIN: piggyBac transposable element-derived protein 1 isoform X2 [Rattus norvegicus]
Rattus_norvegicus_newGene_122663	--	--	Biological Process: response to hypoxia (GO:0001666);; Molecular Function: complement component C1q binding (GO:0001849);; Molecular Function: 11-beta-hydroxysteroid dehydrogenase [NAD(P)] activity (GO:0003845);; Molecular Function: calcium ion binding (GO:0005509);; Cellular Component: extracellular space (GO:0005615);; Cellular Component: endoplasmic reticulum membrane (GO:0005789);; Cellular C…	--	--	--	--	--	LINE-1 retrotransposable element ORF2 protein OS=Mus musculus OX=10090 GN=Pol PE=1 SV=2	S	Function unknown	rCG50128, partial [Rattus norvegicus]
Rattus_norvegicus_newGene_32582	--	--	--	--	--	--	--	--	--	--	--	mCG1050540 [Mus musculus]
Rattus_norvegicus_newGene_50436	--	--	Molecular Function: magnesium ion binding (GO:0000287);; Biological Process: neural tube closure (GO:0001843);; Molecular Function: cAMP-dependent protein kinase activity (GO:0004691);; Molecular Function: ATP binding (GO:0005524);; Cellular Component: nucleus (GO:0005634);; Cellular Component: centrosome (GO:0005813);; Cellular Component: cytosol (GO:0005829);; Cellular Component: plasma membran…	K04345|2.94157e-52|rno:293508|K04345 protein kinase A [EC:2.7.11.11] | (RefSeq) Prkacb; protein kinase cAMP-activated catalytic subunit beta	Endocrine resistance (ko01522);MAPK signaling pathway (ko04010);Ras signaling pathway (ko04014);Calcium signaling pathway (ko04020);cAMP signaling pathway (ko04024);Chemokine signaling pathway (ko04062);Oocyte meiosis (ko04114);Longevity regulating pathway (ko04211);Longevity regulating pathway - multiple species (ko04213);Adrenergic signaling in cardiomyocytes (ko04261);Vascular smooth muscle co…	[T]	Signal transduction mechanisms	--	cAMP-dependent protein kinase catalytic subunit beta OS=Rattus norvegicus OX=10116 GN=Prkacb PE=1 SV=2	T	Signal transduction mechanisms	unnamed protein product, partial [Mus musculus]
Rattus_norvegicus_newGene_103426	--	--	Molecular Function: RNA polymerase I activity (GO:0001054);; Molecular Function: RNA polymerase II activity (GO:0001055);; Molecular Function: RNA polymerase III activity (GO:0001056);; Molecular Function: DNA binding (GO:0003677);; Cellular Component: DNA-directed RNA polymerase II, core complex (GO:0005665);; Cellular Component: DNA-directed RNA polymerase III complex (GO:0005666);; Cellular Co…	K03016|5.10054e-100|nle:100582655|K03016 DNA-directed RNA polymerases I, II, and III subunit RPABC3 | (RefSeq) POLR2H; RNA polymerase II subunit H	Purine metabolism (ko00230);Pyrimidine metabolism (ko00240);RNA polymerase (ko03020);Cytosolic DNA-sensing pathway (ko04623);Huntington's disease (ko05016);Epstein-Barr virus infection (ko05169)	[K]	Transcription	--	DNA-directed RNA polymerases I, II, and III subunit RPABC3 OS=Mus musculus OX=10090 GN=Polr2h PE=1 SV=3	K	Transcription	PREDICTED: DNA-directed RNA polymerases I, II, and III subunit RPABC3 isoform X2 [Peromyscus maniculatus bairdii]
Rattus_norvegicus_newGene_139824	--	--	Biological Process: response to hypoxia (GO:0001666);; Molecular Function: complement component C1q binding (GO:0001849);; Molecular Function: aminoacyl-tRNA ligase activity (GO:0004812);; Molecular Function: calcium ion binding (GO:0005509);; Molecular Function: ATP binding (GO:0005524);; Cellular Component: extracellular space (GO:0005615);; Cellular Component: endoplasmic reticulum membrane (G…	--	--	--	--	--	LINE-1 retrotransposable element ORF2 protein OS=Mus musculus OX=10090 GN=Pol PE=1 SV=2	S	Function unknown	rCG65898 [Rattus norvegicus]
Rattus_norvegicus_newGene_98650	--	--	Biological Process: response to hypoxia (GO:0001666);; Molecular Function: complement component C1q binding (GO:0001849);; Molecular Function: calcium ion binding (GO:0005509);; Cellular Component: extracellular space (GO:0005615);; Cellular Component: nucleus (GO:0005634);; Biological Process: acute-phase response (GO:0006953);; Biological Process: complement activation, classical pathway (GO:00…	K11290|2.613e-18|rno:317165|K11290 template-activating factor I | (RefSeq) LRRGT00152; similar to Set alpha isoform	--	--	--	--	--	--	--	mCG147627 [Mus musculus]
Rattus_norvegicus_newGene_77998	--	--	--	--	--	--	--	--	--	--	--	mCG1045525, partial [Mus musculus]
Rattus_norvegicus_newGene_98363	--	--	Molecular Function: actin binding (GO:0003779);; Cellular Component: nucleus (GO:0005634);; Cellular Component: cytoplasm (GO:0005737);; Cellular Component: actin filament (GO:0005884);; Cellular Component: plasma membrane (GO:0005886);; Molecular Function: microtubule binding (GO:0008017);; Biological Process: gene expression (GO:0010467);; Cellular Component: microtubule cytoskeleton (GO:001563…	K10367|6.36639e-09|mmu:14260|K10367 formin 1 | (RefSeq) Fmn1, Fmn, formin-1, ld; formin 1	--	--	--	--	Formin-1 OS=Mus musculus OX=10090 GN=Fmn1 PE=1 SV=2	U	Intracellular trafficking, secretion, and vesicular transport	mCG147332 [Mus musculus]
Rattus_norvegicus_newGene_6576	--	--	Biological Process: gene expression (GO:0010467);; Biological Process: RNA metabolic process (GO:0016070);; Biological Process: regulation of cellular process (GO:0050794);;	--	--	[K]	Transcription	--	Protein ecdysoneless homolog OS=Mus musculus OX=10090 GN=Ecd PE=1 SV=2	S	Function unknown	PREDICTED: protein ecdysoneless homolog isoform X3 [Nannospalax galili]
Rattus_norvegicus_newGene_122020	--	--	--	--	--	--	--	--	--	--	--	mCG61979, isoform CRA_b, partial [Mus musculus]
Rattus_norvegicus_newGene_40435	--	--	Molecular Function: aminoacyl-tRNA ligase activity (GO:0004812);; Molecular Function: ATP binding (GO:0005524);; Cellular Component: endoplasmic reticulum membrane (GO:0005789);; Cellular Component: plasma membrane (GO:0005886);; Biological Process: tRNA aminoacylation for protein translation (GO:0006418);; Biological Process: protein targeting to vacuole (GO:0006623);; Biological Process: phosph…	--	--	--	--	Protein of unknown function (DUF3704)	LINE-1 retrotransposable element ORF2 protein OS=Mus musculus OX=10090 GN=Pol PE=1 SV=2	S	Function unknown	rCG59005 [Rattus norvegicus]
Rattus_norvegicus_newGene_73207	--	--	Molecular Function: protein binding (GO:0005515);; Cellular Component: membrane (GO:0016020);; Cellular Component: extracellular exosome (GO:0070062);;	--	--	--	--	Cyclophilin type peptidyl-prolyl cis-trans isomerase/CLD;; Protein of unknown function (DUF1725)	LINE-1 retrotransposable element ORF2 protein OS=Mus musculus OX=10090 GN=Pol PE=1 SV=2	S	Function unknown	rCG63135 [Rattus norvegicus]
Rattus_norvegicus_newGene_69851	--	--	Cellular Component: endoplasmic reticulum membrane (GO:0005789);; Cellular Component: plasma membrane (GO:0005886);; Biological Process: phosphatidylserine metabolic process (GO:0006658);; Biological Process: sphingolipid metabolic process (GO:0006665);; Molecular Function: L-serine transmembrane transporter activity (GO:0015194);; Biological Process: L-serine transport (GO:0015825);; Biological …	--	--	--	--	--	LINE-1 retrotransposable element ORF2 protein OS=Mus musculus OX=10090 GN=Pol PE=1 SV=2	S	Function unknown	ORF2, partial [Rattus norvegicus]
Rattus_norvegicus_newGene_4509	--	--	Molecular Function: single-stranded RNA binding (GO:0003727);; Molecular Function: structural constituent of ribosome (GO:0003735);; Molecular Function: 11-beta-hydroxysteroid dehydrogenase [NAD(P)] activity (GO:0003845);; Molecular Function: steroid binding (GO:0005496);; Molecular Function: iron ion binding (GO:0005506);; Cellular Component: endoplasmic reticulum membrane (GO:0005789);; Cellula…	--	--	--	--	--	--	S	Function unknown	rCG23031 [Rattus norvegicus]
Rattus_norvegicus_newGene_81861	--	--	--	--	--	--	--	--	Protein FAM178B OS=Mus musculus OX=10090 GN=Fam178b PE=2 SV=2	--	--	rCG22208, isoform CRA_a [Rattus norvegicus]
Rattus_norvegicus_newGene_88928	--	--	--	--	--	--	--	--	BCLAF1 and THRAP3 family member 3 OS=Mus musculus OX=10090 GN=Bclaf3 PE=1 SV=1	S	Function unknown	similar to chromosome X open reading frame 23 (predicted) [Rattus norvegicus]
Rattus_norvegicus_newGene_90717	[BQ]	Chromatin structure and dynamics;; Secondary metabolites biosynthesis, transport and catabolism	Cellular Component: histone deacetylase complex (GO:0000118);; Cellular Component: cytoplasm (GO:0005737);; Cellular Component: plasma membrane (GO:0005886);; Biological Process: regulation of transcription, DNA-templated (GO:0006355);; Molecular Function: transcription factor binding (GO:0008134);; Molecular Function: Hsp70 protein binding (GO:0030544);; Biological Process: negative regulation o…	K11405|5.97425e-18|bacu:103005377|K11405 histone deacetylase 8 [EC:3.5.1.98] | (RefSeq) HDAC8; histone deacetylase 8	Alcoholism (ko05034);Viral carcinogenesis (ko05203)	[B]	Chromatin structure and dynamics	--	Histone deacetylase 8 OS=Rattus norvegicus OX=10116 GN=Hdac8 PE=2 SV=1	BQ	Chromatin structure and dynamics;; Secondary metabolites biosynthesis, transport and catabolism	PREDICTED: histone deacetylase 8-like, partial [Rattus norvegicus]
Rattus_norvegicus_newGene_47079	--	--	--	--	--	--	--	--	--	--	--	mCG147104 [Mus musculus]
Rattus_norvegicus_newGene_75873	--	--	--	--	--	--	--	--	--	--	--	PREDICTED: nuclear receptor ROR-alpha-like [Rattus norvegicus]
Rattus_norvegicus_newGene_105029	--	--	Molecular Function: single-stranded RNA binding (GO:0003727);; Molecular Function: structural constituent of ribosome (GO:0003735);; Molecular Function: 11-beta-hydroxysteroid dehydrogenase [NAD(P)] activity (GO:0003845);; Molecular Function: steroid binding (GO:0005496);; Cellular Component: rough endoplasmic reticulum (GO:0005791);; Cellular Component: ribosome (GO:0005840);; Biological Process…	--	--	--	--	--	--	S	Function unknown	rCG23031 [Rattus norvegicus]
Rattus_norvegicus_newGene_32422	--	--	Molecular Function: DNA binding (GO:0003677);; Biological Process: cellular response to DNA damage stimulus (GO:0006974);; Biological Process: response to radiation (GO:0009314);; Cellular Component: intracellular part (GO:0044424);; Biological Process: single-organism cellular process (GO:0044763);; Biological Process: regulation of cellular process (GO:0050794);;	--	--	--	--	--	--	--	--	hypothetical protein I79_024307 [Cricetulus griseus]
Rattus_norvegicus_newGene_31424	--	--	Molecular Function: transcription factor activity, sequence-specific DNA binding (GO:0003700);; Biological Process: regulation of transcription, DNA-templated (GO:0006355);;	--	--	[R]	General function prediction only	Zinc-finger double domain;; Zinc finger, C2H2 type;; C2H2-type zinc finger;; C2H2-type zinc finger	Zinc finger protein 431 OS=Mus musculus OX=10090 GN=Znf431 PE=1 SV=1	S	Function unknown	rCG64409, partial [Rattus norvegicus]
Rattus_norvegicus_newGene_141192	--	--	--	--	--	--	--	--	--	--	--	mCG148147 [Mus musculus]
Rattus_norvegicus_newGene_110135	--	--	Cellular Component: acrosomal vesicle (GO:0001669);; Molecular Function: serine-type endopeptidase inhibitor activity (GO:0004867);; Cellular Component: extracellular space (GO:0005615);; Molecular Function: chemokine activity (GO:0008009);; Biological Process: cell proliferation (GO:0008283);; Cellular Component: integral component of membrane (GO:0016021);; Biological Process: neutrophil chemot…	--	--	--	--	--	--	O	Posttranslational modification, protein turnover, chaperones	rCG56442 [Rattus norvegicus]
Rattus_norvegicus_newGene_47216	--	--	Cellular Component: nucleoplasm (GO:0005654);; Cellular Component: Golgi apparatus (GO:0005794);; Cellular Component: integral component of plasma membrane (GO:0005887);; Molecular Function: interleukin-17 receptor activity (GO:0030368);;	--	--	--	--	--	--	S	Function unknown	mCG145184, partial [Mus musculus]
Rattus_norvegicus_newGene_91840	--	--	Molecular Function: aminoacyl-tRNA ligase activity (GO:0004812);; Molecular Function: ATP binding (GO:0005524);; Biological Process: tRNA aminoacylation for protein translation (GO:0006418);; Biological Process: protein targeting to vacuole (GO:0006623);; Biological Process: nervous system development (GO:0007399);; Biological Process: locomotory behavior (GO:0007626);; Cellular Component: integr…	--	--	--	--	--	LINE-1 retrotransposable element ORF2 protein OS=Mus musculus OX=10090 GN=Pol PE=1 SV=2	S	Function unknown	Ac1-163 [Rattus norvegicus]
Rattus_norvegicus_newGene_102693	--	--	Cellular Component: extracellular space (GO:0005615);; Molecular Function: chemokine activity (GO:0008009);; Biological Process: cell proliferation (GO:0008283);; Biological Process: negative regulation of peptidase activity (GO:0010466);; Cellular Component: integral component of membrane (GO:0016021);; Molecular Function: ligase activity (GO:0016874);; Molecular Function: peptidase inhibitor ac…	--	--	--	--	--	--	--	--	mCG1045525, partial [Mus musculus]
Rattus_norvegicus_newGene_8426	[O]	Posttranslational modification, protein turnover, chaperones	Cellular Component: integral component of membrane (GO:0016021);;	K01301|0|rno:499583|K01301 N-acetylated-alpha-linked acidic dipeptidase [EC:3.4.17.21] | (RefSeq) Naaladl2, RGD1565147; N-acetylated alpha-linked acidic dipeptidase-like 2	--	[OPR]	--	--	N-acetylated-alpha-linked acidic dipeptidase 2 OS=Mus musculus OX=10090 GN=Naalad2 PE=1 SV=2	S	Function unknown	PREDICTED: inactive N-acetylated-alpha-linked acidic dipeptidase-like protein 2 [Rattus norvegicus]
Rattus_norvegicus_newGene_20977	--	--	Molecular Function: ligase activity (GO:0016874);;	--	--	--	--	--	E3 ubiquitin-protein ligase NEDD4 OS=Mus musculus OX=10090 GN=Nedd4 PE=1 SV=3	--	--	E3 ubiquitin-protein ligase NEDD4 [Cricetulus griseus]
Rattus_norvegicus_newGene_63597	--	--	Molecular Function: 11-beta-hydroxysteroid dehydrogenase [NAD(P)] activity (GO:0003845);; Molecular Function: steroid binding (GO:0005496);; Cellular Component: endoplasmic reticulum membrane (GO:0005789);; Cellular Component: rough endoplasmic reticulum (GO:0005791);; Biological Process: glucocorticoid biosynthetic process (GO:0006704);; Biological Process: glucocorticoid catabolic process (GO:0…	--	--	--	--	Protein of unknown function (DUF3704)	LINE-1 retrotransposable element ORF2 protein OS=Mus musculus OX=10090 GN=Pol PE=1 SV=2	S	Function unknown	LRRG00132 [Rattus norvegicus]
Rattus_norvegicus_newGene_101843	--	--	Cellular Component: acrosomal vesicle (GO:0001669);; Molecular Function: serine-type endopeptidase inhibitor activity (GO:0004867);; Cellular Component: extracellular space (GO:0005615);; Molecular Function: chemokine activity (GO:0008009);; Biological Process: cell proliferation (GO:0008283);; Cellular Component: integral component of membrane (GO:0016021);; Molecular Function: ligase activity (…	--	--	--	--	--	--	O	Posttranslational modification, protein turnover, chaperones	rCG63686 [Rattus norvegicus]
Rattus_norvegicus_newGene_37109	--	--	Biological Process: response to hypoxia (GO:0001666);; Molecular Function: cytokine activity (GO:0005125);; Molecular Function: ciliary neurotrophic factor receptor binding (GO:0005127);; Molecular Function: interleukin-6 receptor binding (GO:0005138);; Cellular Component: nucleus (GO:0005634);; Cellular Component: cytosol (GO:0005829);; Biological Process: acute-phase response (GO:0006953);; Bio…	--	--	--	--	--	--	--	--	uncharacterized protein LOC499219 [Rattus norvegicus]
Rattus_norvegicus_newGene_19190	--	--	--	--	--	[R]	General function prediction only	--	Retrovirus-related Env polyprotein from Fv-4 locus OS=Mus musculus OX=10090 GN=Fv4 PE=1 SV=2	S	Function unknown	LRRGT00049 [Rattus norvegicus]
Rattus_norvegicus_newGene_3647	--	--	--	--	--	--	--	--	--	--	--	PREDICTED: LOW QUALITY PROTEIN: endogenous retrovirus group K member 9 Pol protein-like isoform X1, partial [Rattus norvegicus]
Rattus_norvegicus_newGene_48219	--	--	Molecular Function: 11-beta-hydroxysteroid dehydrogenase [NAD(P)] activity (GO:0003845);; Molecular Function: steroid binding (GO:0005496);; Cellular Component: endoplasmic reticulum membrane (GO:0005789);; Cellular Component: rough endoplasmic reticulum (GO:0005791);; Cellular Component: plasma membrane (GO:0005886);; Biological Process: phosphatidylserine metabolic process (GO:0006658);; Biolog…	--	--	--	--	--	LINE-1 retrotransposable element ORF2 protein OS=Mus musculus OX=10090 GN=Pol PE=1 SV=2	O	Posttranslational modification, protein turnover, chaperones	Ab1-233 [Rattus norvegicus]
Rattus_norvegicus_newGene_105085	[L]	Replication, recombination and repair	--	--	--	--	--	--	LINE-1 retrotransposable element ORF2 protein OS=Mus musculus OX=10090 GN=Pol PE=1 SV=2	--	--	LRRGT00008 [Rattus norvegicus]
Rattus_norvegicus_newGene_22514	--	--	--	--	--	--	--	Protein of unknown function (DUF3704);; Protein of unknown function (DUF1725)	LINE-1 retrotransposable element ORF2 protein OS=Mus musculus OX=10090 GN=Pol PE=1 SV=2	S	Function unknown	LRRGT00008 [Rattus norvegicus]
Rattus_norvegicus_newGene_146430	--	--	Molecular Function: aminoacyl-tRNA ligase activity (GO:0004812);; Molecular Function: ATP binding (GO:0005524);; Cellular Component: endoplasmic reticulum membrane (GO:0005789);; Cellular Component: plasma membrane (GO:0005886);; Biological Process: tRNA aminoacylation for protein translation (GO:0006418);; Biological Process: phosphatidylserine metabolic process (GO:0006658);; Biological Process…	--	--	--	--	--	LINE-1 retrotransposable element ORF2 protein OS=Mus musculus OX=10090 GN=Pol PE=1 SV=2	S	Function unknown	rCG65898 [Rattus norvegicus]
Rattus_norvegicus_newGene_43242	--	--	--	--	--	--	--	--	Pyrin domain-containing protein 3 OS=Mus musculus OX=10090 GN=Pydc3 PE=2 SV=1	S	Function unknown	PREDICTED: endogenous retrovirus group K member 13-1 Env polyprotein-like [Nannospalax galili]
Rattus_norvegicus_newGene_118895	--	--	Molecular Function: cytokine activity (GO:0005125);; Molecular Function: ciliary neurotrophic factor receptor binding (GO:0005127);; Molecular Function: interleukin-6 receptor binding (GO:0005138);; Cellular Component: nucleus (GO:0005634);; Cellular Component: cytosol (GO:0005829);; Molecular Function: growth factor activity (GO:0008083);; Biological Process: positive regulation of cell prolifer…	--	--	--	--	--	--	--	--	ciliary neurotrophic factor, isoform CRA_d [Rattus norvegicus]
Rattus_norvegicus_newGene_18791	--	--	Cellular Component: nucleus (GO:0005634);; Cellular Component: cytoplasm (GO:0005737);; Molecular Function: microtubule binding (GO:0008017);; Biological Process: gene expression (GO:0010467);; Cellular Component: microtubule cytoskeleton (GO:0015630);; Cellular Component: membrane (GO:0016020);; Molecular Function: SH3 domain binding (GO:0017124);; Biological Process: forelimb morphogenesis (GO:…	K10367|1.14605e-06|mmu:14260|K10367 formin 1 | (RefSeq) Fmn1, Fmn, formin-1, ld; formin 1	--	--	--	--	Formin-1 OS=Mus musculus OX=10090 GN=Fmn1 PE=1 SV=2	S	Function unknown	mCG147332 [Mus musculus]
Rattus_norvegicus_newGene_139801	--	--	Cellular Component: acrosomal vesicle (GO:0001669);; Molecular Function: serine-type endopeptidase inhibitor activity (GO:0004867);; Cellular Component: extracellular space (GO:0005615);; Molecular Function: chemokine activity (GO:0008009);; Biological Process: cell proliferation (GO:0008283);; Cellular Component: integral component of membrane (GO:0016021);; Biological Process: neutrophil chemot…	--	--	--	--	--	E3 ubiquitin-protein ligase NEDD4 OS=Mus musculus OX=10090 GN=Nedd4 PE=1 SV=3	--	--	mCG1045525, partial [Mus musculus]
Rattus_norvegicus_newGene_55256	[FV]	Nucleotide transport and metabolism;; Defense mechanisms	--	--	--	[R]	General function prediction only	Integrase core domain;; Reverse transcriptase thumb domain;; Integrase DNA binding domain;; Integrase Zinc binding domain;; RNase H;; Reverse transcriptase (RNA-dependent DNA polymerase);; gag gene protein p24 (core nucleocapsid protein);; GAG-polyprotein viral zinc-finger;; Zinc knuckle;; Retroviral aspartyl protease;; dUTPase;; G-patch domain;; Reverse transcriptase (RNA-dependent DNA polymeras…	IgE-binding protein OS=Mus musculus OX=10090 GN=Iap PE=2 SV=1	L	Replication, recombination and repair	PREDICTED: endogenous retrovirus group K member 8 Pol protein-like [Rattus norvegicus]
Rattus_norvegicus_newGene_36398	--	--	--	--	--	--	--	L1 transposable element dsRBD-like domain	LINE-1 retrotransposable element ORF1 protein OS=Mus musculus OX=10090 GN=Lire1 PE=1 SV=2	S	Function unknown	ORF1 [Rattus norvegicus]
Rattus_norvegicus_newGene_23860	--	--	Biological Process: DNA damage checkpoint (GO:0000077);; Biological Process: activation of MAPKK activity (GO:0000186);; Molecular Function: magnesium ion binding (GO:0000287);; Molecular Function: MAP kinase kinase kinase activity (GO:0004709);; Molecular Function: ATP binding (GO:0005524);; Cellular Component: nucleus (GO:0005634);; Cellular Component: cytoplasm (GO:0005737);; Biological Proces…	K04424|0|rno:311743|K04424 sterile alpha motif and leucine zipper containing kinase AZK [EC:2.7.11.25] | (RefSeq) Map3k20, MLTK, RGD1561394, Zak; mitogen-activated protein kinase kinase kinase 20	MAPK signaling pathway (ko04010);Tight junction (ko04530)	[T]	Signal transduction mechanisms	SAM domain (Sterile alpha motif);; SAM domain (Sterile alpha motif)	Mitogen-activated protein kinase kinase kinase 20 OS=Mus musculus OX=10090 GN=Map3k20 PE=1 SV=1	T	Signal transduction mechanisms	PREDICTED: mitogen-activated protein kinase kinase kinase MLT isoform X1 [Rattus norvegicus]
Rattus_norvegicus_newGene_32346	[U]	Intracellular trafficking, secretion, and vesicular transport	Molecular Function: calcium ion binding (GO:0005509);; Cellular Component: plasma membrane (GO:0005886);; Biological Process: homophilic cell adhesion via plasma membrane adhesion molecules (GO:0007156);; Cellular Component: integral component of membrane (GO:0016021);;	--	--	[T]	Signal transduction mechanisms	Cadherin domain;; Cadherin-like;; Cadherin domain	Cadherin-related family member 3 OS=Mus musculus OX=10090 GN=Cdhr3 PE=2 SV=2	U	Intracellular trafficking, secretion, and vesicular transport	PREDICTED: cadherin-related family member 3-like isoform X1 [Rattus norvegicus]
Rattus_norvegicus_newGene_135825	--	--	Biological Process: eye photoreceptor cell differentiation (GO:0001754);; Molecular Function: metallocarboxypeptidase activity (GO:0004181);; Cellular Component: nucleus (GO:0005634);; Cellular Component: mitochondrion (GO:0005739);; Cellular Component: cytosol (GO:0005829);; Biological Process: proteolysis (GO:0006508);; Biological Process: mitochondrion organization (GO:0007005);; Biological Pr…	--	--	[E]	Amino acid transport and metabolism	--	Cytosolic carboxypeptidase 1 OS=Mus musculus OX=10090 GN=Agtpbp1 PE=1 SV=2	E	Amino acid transport and metabolism	PREDICTED: cytosolic carboxypeptidase 1 isoform X1 [Peromyscus maniculatus bairdii]
Rattus_norvegicus_newGene_119939	--	--	--	--	--	--	--	--	--	--	--	hypothetical protein I79_005013 [Cricetulus griseus]
Rattus_norvegicus_newGene_87723	--	--	--	--	--	--	--	--	--	S	Function unknown	mCG1034286, isoform CRA_a, partial [Mus musculus]
Rattus_norvegicus_newGene_102652	--	--	Cellular Component: spliceosomal complex (GO:0005681);; Cellular Component: cytoplasm (GO:0005737);; Biological Process: mRNA processing (GO:0006397);; Biological Process: apoptotic process (GO:0006915);; Biological Process: RNA splicing (GO:0008380);; Cellular Component: Cajal body (GO:0015030);; Cellular Component: nuclear speck (GO:0016607);; Molecular Function: RNA binding (GO:0044822);;	K12839|4.13301e-79|rno:100363406|K12839 survival of motor neuron-related-splicing factor 30 | (RefSeq) hypothetical LOC100363406	--	[A]	RNA processing and modification	Survival motor neuron protein (SMN);; Tudor domain	Survival of motor neuron-related-splicing factor 30 OS=Rattus norvegicus OX=10116 GN=Smndc1 PE=2 SV=1	A	RNA processing and modification	survival of motor neuron-related-splicing factor 30 [Rattus norvegicus]
Rattus_norvegicus_newGene_42927	--	--	Molecular Function: single-stranded RNA binding (GO:0003727);; Molecular Function: 11-beta-hydroxysteroid dehydrogenase [NAD(P)] activity (GO:0003845);; Molecular Function: steroid binding (GO:0005496);; Cellular Component: rough endoplasmic reticulum (GO:0005791);; Biological Process: glucocorticoid biosynthetic process (GO:0006704);; Biological Process: glucocorticoid catabolic process (GO:0006…	--	--	--	--	--	--	S	Function unknown	LRRGT00008 [Rattus norvegicus]
Rattus_norvegicus_newGene_139933	--	--	Cellular Component: acrosomal vesicle (GO:0001669);; Molecular Function: serine-type endopeptidase inhibitor activity (GO:0004867);; Cellular Component: extracellular space (GO:0005615);; Molecular Function: chemokine activity (GO:0008009);; Biological Process: cell proliferation (GO:0008283);; Cellular Component: integral component of membrane (GO:0016021);; Molecular Function: ligase activity (…	--	--	--	--	--	--	--	--	mCG1045525, partial [Mus musculus]
Rattus_norvegicus_newGene_34057	--	--	Molecular Function: aminoacyl-tRNA ligase activity (GO:0004812);; Molecular Function: ATP binding (GO:0005524);; Cellular Component: endoplasmic reticulum membrane (GO:0005789);; Cellular Component: plasma membrane (GO:0005886);; Biological Process: tRNA aminoacylation for protein translation (GO:0006418);; Biological Process: phosphatidylserine metabolic process (GO:0006658);; Biological Process…	--	--	--	--	Protein of unknown function (DUF3704)	LINE-1 retrotransposable element ORF2 protein OS=Mus musculus OX=10090 GN=Pol PE=1 SV=2	S	Function unknown	rCG47246, partial [Rattus norvegicus]
Rattus_norvegicus_newGene_10286	--	--	Biological Process: behavioral fear response (GO:0001662);; Molecular Function: protein serine/threonine kinase activity (GO:0004674);; Molecular Function: ATP binding (GO:0005524);; Cellular Component: extracellular space (GO:0005615);; Cellular Component: cytoskeleton (GO:0005856);; Biological Process: protein phosphorylation (GO:0006468);; Biological Process: axonogenesis (GO:0007409);; Biolog…	--	--	--	--	--	--	--	--	rCG20378 [Rattus norvegicus]
Rattus_norvegicus_newGene_38708	--	--	Biological Process: response to hypoxia (GO:0001666);; Molecular Function: complement component C1q binding (GO:0001849);; Molecular Function: calcium ion binding (GO:0005509);; Cellular Component: extracellular space (GO:0005615);; Biological Process: protein targeting to vacuole (GO:0006623);; Biological Process: acute-phase response (GO:0006953);; Biological Process: complement activation, cla…	--	--	--	--	--	LINE-1 retrotransposable element ORF2 protein OS=Mus musculus OX=10090 GN=Pol PE=1 SV=2	S	Function unknown	ORF4 [Rattus norvegicus]
Rattus_norvegicus_newGene_147080	--	--	Molecular Function: 11-beta-hydroxysteroid dehydrogenase [NAD(P)] activity (GO:0003845);; Molecular Function: steroid binding (GO:0005496);; Cellular Component: endoplasmic reticulum membrane (GO:0005789);; Cellular Component: rough endoplasmic reticulum (GO:0005791);; Cellular Component: plasma membrane (GO:0005886);; Biological Process: phosphatidylserine metabolic process (GO:0006658);; Biolog…	--	--	[R]	General function prediction only	Reverse transcriptase (RNA-dependent DNA polymerase)	LINE-1 retrotransposable element ORF2 protein OS=Mus musculus OX=10090 GN=Pol PE=1 SV=2	S	Function unknown	rCG60953 [Rattus norvegicus]
Rattus_norvegicus_newGene_88073	--	--	Molecular Function: single-stranded RNA binding (GO:0003727);; Molecular Function: structural constituent of ribosome (GO:0003735);; Molecular Function: 11-beta-hydroxysteroid dehydrogenase [NAD(P)] activity (GO:0003845);; Molecular Function: aminoacyl-tRNA ligase activity (GO:0004812);; Molecular Function: steroid binding (GO:0005496);; Molecular Function: ATP binding (GO:0005524);; Cellular Com…	--	--	--	--	--	--	S	Function unknown	rCG19984, partial [Rattus norvegicus]
Rattus_norvegicus_newGene_38781	--	--	Biological Process: sensory perception of sound (GO:0007605);; Cellular Component: integral component of membrane (GO:0016021);; Biological Process: hair cycle process (GO:0022405);; Biological Process: otolith morphogenesis (GO:0032474);; Biological Process: innervation (GO:0060384);;	--	--	--	--	Leucine rich repeat N-terminal domain	Leucine-rich repeats and immunoglobulin-like domains protein 1 OS=Mus musculus OX=10090 GN=Lrig1 PE=1 SV=2	S	Function unknown	PREDICTED: leucine-rich repeats and immunoglobulin-like domains protein 1 isoform X3 [Rattus norvegicus]
Rattus_norvegicus_newGene_132334	--	--	--	--	--	--	--	--	LINE-1 retrotransposable element ORF1 protein OS=Mus musculus OX=10090 GN=Lire1 PE=1 SV=2	S	Function unknown	LRRGT00082 [Rattus norvegicus]
Rattus_norvegicus_newGene_13330	--	--	Molecular Function: aminoacyl-tRNA ligase activity (GO:0004812);; Molecular Function: ATP binding (GO:0005524);; Biological Process: tRNA aminoacylation for protein translation (GO:0006418);; Biological Process: protein targeting to vacuole (GO:0006623);; Biological Process: nervous system development (GO:0007399);; Biological Process: locomotory behavior (GO:0007626);; Cellular Component: extrin…	--	--	--	--	--	LINE-1 retrotransposable element ORF2 protein OS=Mus musculus OX=10090 GN=Pol PE=1 SV=2	U	Intracellular trafficking, secretion, and vesicular transport	Da1-12 [Rattus norvegicus]
Rattus_norvegicus_newGene_53377	--	--	Molecular Function: aminoacyl-tRNA ligase activity (GO:0004812);; Molecular Function: ATP binding (GO:0005524);; Biological Process: tRNA aminoacylation for protein translation (GO:0006418);;	--	--	--	--	--	LINE-1 retrotransposable element ORF1 protein OS=Mus musculus OX=10090 GN=Lire1 PE=1 SV=2	S	Function unknown	LRRGT00176 [Rattus norvegicus]
Rattus_norvegicus_newGene_110933	--	--	--	K03847|1.31577e-06|cge:100770096|K03847 alpha-1,6-mannosyltransferase [EC:2.4.1.260] | (RefSeq) Alg12; ALG12, alpha-1,6-mannosyltransferase	N-Glycan biosynthesis (ko00510)	--	--	--	--	--	--	dol-P-Man:Man(7)GlcNAc(2)-PP-Dol alpha-1,6-mannosyltransferase [Mesocricetus auratus]
Rattus_norvegicus_newGene_6465	--	--	Biological Process: response to hypoxia (GO:0001666);; Molecular Function: complement component C1q binding (GO:0001849);; Molecular Function: aminoacyl-tRNA ligase activity (GO:0004812);; Molecular Function: calcium ion binding (GO:0005509);; Molecular Function: ATP binding (GO:0005524);; Cellular Component: extracellular space (GO:0005615);; Cellular Component: endoplasmic reticulum membrane (G…	--	--	--	--	--	LINE-1 retrotransposable element ORF2 protein OS=Mus musculus OX=10090 GN=Pol PE=1 SV=2	S	Function unknown	LRRGT00194 [Rattus norvegicus]
Rattus_norvegicus_newGene_105141	--	--	--	--	--	--	--	--	--	--	--	rCG25479 [Rattus norvegicus]
Rattus_norvegicus_newGene_44909	--	--	Cellular Component: endoplasmic reticulum membrane (GO:0005789);; Cellular Component: plasma membrane (GO:0005886);; Biological Process: phosphatidylserine metabolic process (GO:0006658);; Biological Process: sphingolipid metabolic process (GO:0006665);; Biological Process: phospholipid biosynthetic process (GO:0008654);; Molecular Function: L-serine transmembrane transporter activity (GO:0015194…	--	--	--	--	--	LINE-1 retrotransposable element ORF2 protein OS=Mus musculus OX=10090 GN=Pol PE=1 SV=2	S	Function unknown	LRRGT00057 [Rattus norvegicus]
Rattus_norvegicus_newGene_97830	--	--	--	K10380|5.98845e-06|cge:100757830|K10380 ankyrin | (RefSeq) Ank2, Ankyrin-2; ankyrin 2	Proteoglycans in cancer (ko05205)	--	--	--	--	--	--	rCG35240 [Rattus norvegicus]
Rattus_norvegicus_newGene_17859	--	--	Biological Process: antigen processing and presentation of peptide or polysaccharide antigen via MHC class II (GO:0002504);; Biological Process: immune response (GO:0006955);; Cellular Component: integral component of membrane (GO:0016021);; Cellular Component: MHC class II protein complex (GO:0042613);;	K06752|2.30232e-46|cge:100759342|K06752 major histocompatibility complex, class II | (RefSeq) HLA class II histocompatibility antigen, DP beta 1 chain	Phagosome (ko04145);Cell adhesion molecules (CAMs) (ko04514);Antigen processing and presentation (ko04612);Intestinal immune network for IgA production (ko04672);Type I diabetes mellitus (ko04940);Leishmaniasis (ko05140);Toxoplasmosis (ko05145);Staphylococcus aureus infection (ko05150);Tuberculosis (ko05152);Influenza A (ko05164);HTLV-I infection (ko05166);Herpes simplex infection (ko05168);Asthm…	--	--	Class II histocompatibility antigen, beta domain;; Immunoglobulin C1-set domain	Rano class II histocompatibility antigen, A beta chain (Fragment) OS=Rattus norvegicus OX=10116 GN=RT1-B PE=3 SV=1	U	Intracellular trafficking, secretion, and vesicular transport	rCG64293 [Rattus norvegicus]
Rattus_norvegicus_newGene_9488	--	--	Molecular Function: single-stranded RNA binding (GO:0003727);; Molecular Function: structural constituent of ribosome (GO:0003735);; Molecular Function: 11-beta-hydroxysteroid dehydrogenase [NAD(P)] activity (GO:0003845);; Molecular Function: steroid binding (GO:0005496);; Cellular Component: rough endoplasmic reticulum (GO:0005791);; Cellular Component: ribosome (GO:0005840);; Biological Process…	--	--	--	--	--	--	S	Function unknown	rCG23031 [Rattus norvegicus]
Rattus_norvegicus_newGene_50577	--	--	--	--	--	--	--	--	--	--	--	rCG25260 [Rattus norvegicus]
Rattus_norvegicus_newGene_77911	--	--	--	--	--	--	--	--	--	--	--	cell adhesion molecule 2 isoform 1 [Cricetulus griseus]
Rattus_norvegicus_newGene_17831	--	--	Molecular Function: G-protein coupled receptor activity (GO:0004930);; Molecular Function: olfactory receptor activity (GO:0004984);; Cellular Component: plasma membrane (GO:0005886);; Biological Process: G-protein coupled receptor signaling pathway (GO:0007186);; Cellular Component: integral component of membrane (GO:0016021);; Biological Process: detection of chemical stimulus involved in senso…	--	--	--	--	Olfactory receptor;; 7 transmembrane receptor (rhodopsin family);; Serpentine type 7TM GPCR chemoreceptor Srsx	Olfactory receptor 1361 OS=Rattus norvegicus OX=10116 GN=Olr1361 PE=2 SV=1	U	Intracellular trafficking, secretion, and vesicular transport	olfactory receptor Olr1720 [Rattus norvegicus]
Rattus_norvegicus_newGene_116018	--	--	Biological Process: response to hypoxia (GO:0001666);; Molecular Function: complement component C1q binding (GO:0001849);; Molecular Function: aminoacyl-tRNA ligase activity (GO:0004812);; Molecular Function: calcium ion binding (GO:0005509);; Molecular Function: ATP binding (GO:0005524);; Cellular Component: extracellular space (GO:0005615);; Biological Process: tRNA aminoacylation for protein t…	--	--	--	--	Protein of unknown function (DUF3704)	LINE-1 retrotransposable element ORF2 protein OS=Mus musculus OX=10090 GN=Pol PE=1 SV=2	S	Function unknown	ORF4 [Rattus norvegicus]
Rattus_norvegicus_newGene_52556	--	--	--	--	--	--	--	KRAB box	LINE-1 retrotransposable element ORF2 protein OS=Mus musculus OX=10090 GN=Pol PE=1 SV=2	S	Function unknown	rCG65875 [Rattus norvegicus]
Rattus_norvegicus_newGene_135553	--	--	Biological Process: response to hypoxia (GO:0001666);; Molecular Function: complement component C1q binding (GO:0001849);; Molecular Function: 11-beta-hydroxysteroid dehydrogenase [NAD(P)] activity (GO:0003845);; Molecular Function: calcium ion binding (GO:0005509);; Cellular Component: extracellular space (GO:0005615);; Cellular Component: endoplasmic reticulum membrane (GO:0005789);; Cellular C…	--	--	--	--	--	LINE-1 retrotransposable element ORF2 protein OS=Mus musculus OX=10090 GN=Pol PE=1 SV=2	S	Function unknown	rCG50128, partial [Rattus norvegicus]
Rattus_norvegicus_newGene_79318	--	--	--	--	--	--	--	--	--	--	--	rCG41756 [Rattus norvegicus]
Rattus_norvegicus_newGene_139963	--	--	Biological Process: spliceosomal snRNP assembly (GO:0000387);; Molecular Function: L-alanine:2-oxoglutarate aminotransferase activity (GO:0004021);; Molecular Function: integrin binding (GO:0005178);; Cellular Component: basement membrane (GO:0005604);; Cellular Component: nucleolus (GO:0005730);; Cellular Component: mitochondrion (GO:0005739);; Cellular Component: cytosol (GO:0005829);; Cellular…	--	--	--	--	--	--	E	Amino acid transport and metabolism	mCG146313, partial [Mus musculus]
Rattus_norvegicus_newGene_129933	--	--	Cellular Component: proteinaceous extracellular matrix (GO:0005578);; Cellular Component: integral component of plasma membrane (GO:0005887);; Cellular Component: anchored component of membrane (GO:0031225);; Molecular Function: heparan sulfate proteoglycan binding (GO:0043395);;	K08111|3.28175e-51|rno:306157|K08111 glypican 5 | (RefSeq) Gpc5; glypican 5	--	[T]	Signal transduction mechanisms	Glypican	Glypican-5 OS=Mus musculus OX=10090 GN=Gpc5 PE=2 SV=1	O	Posttranslational modification, protein turnover, chaperones	glypican-5 precursor [Rattus norvegicus]
Rattus_norvegicus_newGene_88305	--	--	--	--	--	--	--	--	--	--	--	mCG147332 [Mus musculus]
Rattus_norvegicus_newGene_129658	--	--	Biological Process: response to hypoxia (GO:0001666);; Molecular Function: complement component C1q binding (GO:0001849);; Molecular Function: 11-beta-hydroxysteroid dehydrogenase [NAD(P)] activity (GO:0003845);; Molecular Function: calcium ion binding (GO:0005509);; Cellular Component: extracellular space (GO:0005615);; Cellular Component: endoplasmic reticulum membrane (GO:0005789);; Cellular C…	--	--	--	--	--	LINE-1 retrotransposable element ORF2 protein OS=Mus musculus OX=10090 GN=Pol PE=1 SV=2	S	Function unknown	rCG50128, partial [Rattus norvegicus]
Rattus_norvegicus_newGene_37117	--	--	--	--	--	[R]	General function prediction only	--	LINE-1 retrotransposable element ORF2 protein OS=Mus musculus OX=10090 GN=Pol PE=1 SV=2	S	Function unknown	RecName: Full=LINE-1 retrotransposable element ORF2 protein; Short=ORF2p; AltName: Full=Long interspersed element-1; Short=L1; AltName: Full=Retrovirus-related Pol polyprotein LINE-1; Includes: RecName: Full=Reverse transcriptase; Includes: RecName: Full=Endonuclease
Rattus_norvegicus_newGene_50667	--	--	--	--	--	--	--	--	--	--	--	rCG50206 [Rattus norvegicus]
Rattus_norvegicus_newGene_24299	--	--	Biological Process: negative regulation of transcription from RNA polymerase II promoter (GO:0000122);; Cellular Component: chromatin (GO:0000785);; Molecular Function: p53 binding (GO:0002039);; Molecular Function: chromatin binding (GO:0003682);; Molecular Function: damaged DNA binding (GO:0003684);; Molecular Function: double-stranded DNA binding (GO:0003690);; Molecular Function: transcriptio…	--	--	--	--	--	--	--	--	uncharacterized protein LOC499219 [Rattus norvegicus]
Rattus_norvegicus_newGene_73737	--	--	Molecular Function: nucleotide binding (GO:0000166);; Molecular Function: single-stranded RNA binding (GO:0003727);; Molecular Function: structural constituent of ribosome (GO:0003735);; Cellular Component: endoplasmic reticulum (GO:0005783);; Cellular Component: ribosome (GO:0005840);; Biological Process: nucleobase-containing compound metabolic process (GO:0006139);; Biological Process: transla…	--	--	--	--	--	--	--	--	LRRGT00068 [Rattus norvegicus]
Rattus_norvegicus_newGene_20460	--	--	--	--	--	--	--	--	--	S	Function unknown	PREDICTED: absent in melanoma 1 protein isoform X1 [Rattus norvegicus]
Rattus_norvegicus_newGene_123421	--	--	Molecular Function: DNA binding (GO:0003677);; Molecular Function: transcription factor activity, sequence-specific DNA binding (GO:0003700);; Cellular Component: nucleus (GO:0005634);; Biological Process: positive regulation of transcription, DNA-templated (GO:0045893);;	--	--	--	--	--	Vasculin-like protein 1 OS=Rattus norvegicus OX=10116 GN=Gpbp1l1 PE=1 SV=1	S	Function unknown	unnamed protein product, partial [Mus musculus]
Rattus_norvegicus_newGene_103323	--	--	--	--	--	--	--	--	--	--	--	mCG145825, partial [Mus musculus]
Rattus_norvegicus_newGene_95019	--	--	Molecular Function: 11-beta-hydroxysteroid dehydrogenase [NAD(P)] activity (GO:0003845);; Molecular Function: steroid binding (GO:0005496);; Molecular Function: iron ion binding (GO:0005506);; Cellular Component: endoplasmic reticulum membrane (GO:0005789);; Cellular Component: rough endoplasmic reticulum (GO:0005791);; Biological Process: glucocorticoid biosynthetic process (GO:0006704);; Biolog…	--	--	--	--	--	--	S	Function unknown	uncharacterized protein LOC102548478 [Rattus norvegicus]
Rattus_norvegicus_newGene_129357	--	--	Molecular Function: zinc ion binding (GO:0008270);; Cellular Component: microtubule cytoskeleton (GO:0015630);; Cellular Component: membrane (GO:0016020);; Biological Process: branchiomotor neuron axon guidance (GO:0021785);; Biological Process: central nervous system projection neuron axonogenesis (GO:0021952);; Cellular Component: axon (GO:0030424);; Biological Process: regulation of protein lo…	K10693|0|rno:290447|K10693 E3 ubiquitin-protein ligase MYCBP2 [EC:2.3.2.27] | (RefSeq) Mycbp2, Pam, Phr1; MYC binding protein 2, E3 ubiquitin protein ligase	--	[T]	Signal transduction mechanisms	PHR domain;; Bacterial SH3 domain;; Filamin/ABP280 repeat	E3 ubiquitin-protein ligase MYCBP2 OS=Mus musculus OX=10090 GN=Mycbp2 PE=1 SV=2	O	Posttranslational modification, protein turnover, chaperones	PREDICTED: probable E3 ubiquitin-protein ligase MYCBP2 isoform X1 [Rattus norvegicus]
Rattus_norvegicus_newGene_129726	--	--	Molecular Function: 11-beta-hydroxysteroid dehydrogenase [NAD(P)] activity (GO:0003845);; Molecular Function: steroid binding (GO:0005496);; Cellular Component: endoplasmic reticulum membrane (GO:0005789);; Cellular Component: rough endoplasmic reticulum (GO:0005791);; Biological Process: glucocorticoid biosynthetic process (GO:0006704);; Biological Process: glucocorticoid catabolic process (GO:0…	--	--	[R]	General function prediction only	Reverse transcriptase (RNA-dependent DNA polymerase)	LINE-1 retrotransposable element ORF2 protein OS=Mus musculus OX=10090 GN=Pol PE=1 SV=2	S	Function unknown	rCG60953 [Rattus norvegicus]
Rattus_norvegicus_newGene_130522	--	--	--	--	--	--	--	--	--	--	--	protein argonaute-4-like protein [Cricetulus griseus]
Rattus_norvegicus_newGene_5705	--	--	Biological Process: behavioral fear response (GO:0001662);; Cellular Component: acrosomal vesicle (GO:0001669);; Molecular Function: protein serine/threonine kinase activity (GO:0004674);; Molecular Function: serine-type endopeptidase inhibitor activity (GO:0004867);; Molecular Function: ATP binding (GO:0005524);; Cellular Component: extracellular space (GO:0005615);; Cellular Component: cytoskel…	--	--	--	--	--	E3 ubiquitin-protein ligase NEDD4 OS=Mus musculus OX=10090 GN=Nedd4 PE=1 SV=3	--	--	mCG1045525, partial [Mus musculus]
Rattus_norvegicus_newGene_117996	[V]	Defense mechanisms	Molecular Function: ATP binding (GO:0005524);; Cellular Component: plasma membrane (GO:0005886);; Biological Process: drug transmembrane transport (GO:0006855);; Biological Process: metabolic process (GO:0008152);; Molecular Function: drug transmembrane transporter activity (GO:0015238);; Cellular Component: integral component of membrane (GO:0016021);; Molecular Function: ATPase activity, couple…	--	--	[Q]	Secondary metabolites biosynthesis, transport and catabolism	--	ATP-binding cassette sub-family G member 3 OS=Mus musculus OX=10090 GN=Abcg3 PE=1 SV=2	V	Defense mechanisms	PREDICTED: ATP-binding cassette sub-family G member 3-like [Rattus norvegicus]
Rattus_norvegicus_newGene_102136	--	--	--	--	--	--	--	--	--	--	--	PREDICTED: translation initiation factor IF-2-like isoform X1 [Mus musculus]
Rattus_norvegicus_newGene_47173	--	--	Cellular Component: nucleosome (GO:0000786);; Cellular Component: nuclear chromatin (GO:0000790);; Molecular Function: DNA binding (GO:0003677);; Cellular Component: mitochondrial inner membrane (GO:0005743);; Cellular Component: mitochondrial intermembrane space (GO:0005758);; Cellular Component: mitochondrial matrix (GO:0005759);; Cellular Component: cytosol (GO:0005829);; Biological Process: c…	--	--	--	--	--	--	--	--	mCG1042648, partial [Mus musculus]
Rattus_norvegicus_newGene_60555	--	--	Cellular Component: nuclear chromatin (GO:0000790);; Biological Process: angiogenesis (GO:0001525);; Biological Process: endothelial cell morphogenesis (GO:0001886);; Molecular Function: DNA binding (GO:0003677);; Molecular Function: ion channel activity (GO:0005216);; Molecular Function: protein binding (GO:0005515);; Cellular Component: mitochondrion (GO:0005739);; Biological Process: chromatin…	--	--	--	--	--	--	--	--	E3 ubiquitin-protein ligase NEDD4 [Cricetulus griseus]
Rattus_norvegicus_newGene_26786	--	--	--	--	--	--	--	--	--	--	--	rCG30389 [Rattus norvegicus]
Rattus_norvegicus_newGene_106131	--	--	Cellular Component: nucleosome (GO:0000786);; Cellular Component: nuclear chromatin (GO:0000790);; Molecular Function: DNA binding (GO:0003677);; Biological Process: chromatin silencing (GO:0006342);; Molecular Function: protein heterodimerization activity (GO:0046982);; Cellular Component: extracellular exosome (GO:0070062);;	--	--	[R]	General function prediction only	--	Bromodomain and WD repeat-containing protein 1 OS=Mus musculus OX=10090 GN=Brwd1 PE=1 SV=2	BK	Chromatin structure and dynamics;; Transcription	PREDICTED: bromodomain and WD repeat-containing protein 1-like [Rattus norvegicus]
Rattus_norvegicus_newGene_120869	[J]	Translation, ribosomal structure and biogenesis	Biological Process: mRNA splicing, via spliceosome (GO:0000398);; Molecular Function: double-stranded RNA binding (GO:0003725);; Molecular Function: ATP-dependent RNA helicase activity (GO:0004004);; Molecular Function: protein binding (GO:0005515);; Molecular Function: ATP binding (GO:0005524);; Cellular Component: U12-type spliceosomal complex (GO:0005689);; Cellular Component: cytoplasm (GO:00…	K12820|3.64478e-162|nle:100589799|K12820 pre-mRNA-splicing factor ATP-dependent RNA helicase DHX15/PRP43 [EC:3.6.4.13] | (RefSeq) DHX15; DEAH-box helicase 15	Spliceosome (ko03040)	[A]	RNA processing and modification	--	Pre-mRNA-splicing factor ATP-dependent RNA helicase DHX15 OS=Mus musculus OX=10090 GN=Dhx15 PE=1 SV=2	L	Replication, recombination and repair	PREDICTED: pre-mRNA-splicing factor ATP-dependent RNA helicase DHX15 isoform X1 [Rattus norvegicus]
Rattus_norvegicus_newGene_85933	--	--	Cellular Component: acrosomal vesicle (GO:0001669);; Molecular Function: serine-type endopeptidase inhibitor activity (GO:0004867);; Cellular Component: extracellular space (GO:0005615);; Molecular Function: chemokine activity (GO:0008009);; Biological Process: cell proliferation (GO:0008283);; Cellular Component: integral component of membrane (GO:0016021);; Molecular Function: ligase activity (…	--	--	--	--	--	--	--	--	rCG56442 [Rattus norvegicus]
Rattus_norvegicus_newGene_49138	--	--	Molecular Function: structural constituent of ribosome (GO:0003735);; Biological Process: translation (GO:0006412);; Cellular Component: membrane (GO:0016020);; Cellular Component: cytosolic large ribosomal subunit (GO:0022625);; Molecular Function: RNA binding (GO:0044822);;	K02900|1.88587e-47|mcf:102131982|K02900 large subunit ribosomal protein L27Ae | (RefSeq) 60S ribosomal protein L27a-like	Ribosome (ko03010)	[J]	Translation, ribosomal structure and biogenesis	--	60S ribosomal protein L27a OS=Mus musculus OX=10090 GN=Rpl27a PE=1 SV=5	J	Translation, ribosomal structure and biogenesis	60S ribosomal protein L27a [Mesocricetus auratus]
Rattus_norvegicus_newGene_42529	--	--	--	--	--	--	--	--	--	L	Replication, recombination and repair	LRRGT00033 [Rattus norvegicus]
Rattus_norvegicus_newGene_22167	--	--	Molecular Function: ligase activity (GO:0016874);;	--	--	--	--	--	--	--	--	uncharacterized protein LOC499843 [Rattus norvegicus]
Rattus_norvegicus_newGene_23459	--	--	Cellular Component: nuclear chromatin (GO:0000790);; Cellular Component: cytoplasm (GO:0005737);; Cellular Component: cytoskeleton (GO:0005856);; Cellular Component: cilium (GO:0005929);; Biological Process: regulation of transcription from RNA polymerase II promoter (GO:0006357);; Biological Process: regulation of smoothened signaling pathway (GO:0008589);; Biological Process: ventricular system…	K19673|1.12318e-94|rno:295654|K19673 tetratricopeptide repeat protein 21B | (RefSeq) Ttc21b, RGD1565122; tetratricopeptide repeat domain 21B	--	--	--	--	Tetratricopeptide repeat protein 21B OS=Mus musculus OX=10090 GN=Ttc21b PE=1 SV=1	S	Function unknown	hypothetical protein A6R68_07584, partial [Neotoma lepida]
Rattus_norvegicus_newGene_99649	--	--	--	--	--	--	--	--	--	--	--	rCG33997 [Rattus norvegicus]
Rattus_norvegicus_newGene_97464	--	--	--	--	--	--	--	--	--	--	--	hypothetical protein I79_021062 [Cricetulus griseus]
Rattus_norvegicus_newGene_112563	--	--	Molecular Function: 11-beta-hydroxysteroid dehydrogenase [NAD(P)] activity (GO:0003845);; Molecular Function: steroid binding (GO:0005496);; Cellular Component: endoplasmic reticulum membrane (GO:0005789);; Cellular Component: rough endoplasmic reticulum (GO:0005791);; Cellular Component: plasma membrane (GO:0005886);; Biological Process: phosphatidylserine metabolic process (GO:0006658);; Biolog…	--	--	[R]	General function prediction only	--	LINE-1 retrotransposable element ORF2 protein OS=Mus musculus OX=10090 GN=Pol PE=1 SV=2	S	Function unknown	rCG47246, partial [Rattus norvegicus]
Rattus_norvegicus_newGene_44986	--	--	Cellular Component: extracellular region (GO:0005576);; Molecular Function: chemokine activity (GO:0008009);; Biological Process: cell proliferation (GO:0008283);; Cellular Component: integral component of membrane (GO:0016021);; Biological Process: neutrophil chemotaxis (GO:0030593);; Biological Process: secretion by cell (GO:0032940);; Biological Process: macrophage chemotaxis (GO:0048246);; Bi…	--	--	--	--	--	--	O	Posttranslational modification, protein turnover, chaperones	PREDICTED: ankyrin repeat domain-containing protein 26-like isoform X4 [Rattus norvegicus]
Rattus_norvegicus_newGene_129651	--	--	--	--	--	--	--	--	LINE-1 retrotransposable element ORF2 protein OS=Mus musculus OX=10090 GN=Pol PE=1 SV=2	S	Function unknown	endonuclease/reverse transcriptase [Rattus norvegicus]
Rattus_norvegicus_newGene_40652	--	--	Molecular Function: cytokine activity (GO:0005125);; Molecular Function: ciliary neurotrophic factor receptor binding (GO:0005127);; Molecular Function: interleukin-6 receptor binding (GO:0005138);; Cellular Component: nucleus (GO:0005634);; Cellular Component: cytosol (GO:0005829);; Biological Process: protein targeting to vacuole (GO:0006623);; Biological Process: locomotory behavior (GO:000762…	--	--	--	--	--	LINE-1 retrotransposable element ORF2 protein OS=Mus musculus OX=10090 GN=Pol PE=1 SV=2	S	Function unknown	ciliary neurotrophic factor, isoform CRA_d [Rattus norvegicus]
Rattus_norvegicus_newGene_34398	--	--	Biological Process: response to hypoxia (GO:0001666);; Molecular Function: complement component C1q binding (GO:0001849);; Molecular Function: aminoacyl-tRNA ligase activity (GO:0004812);; Molecular Function: calcium ion binding (GO:0005509);; Molecular Function: ATP binding (GO:0005524);; Cellular Component: extracellular space (GO:0005615);; Biological Process: tRNA aminoacylation for protein t…	--	--	--	--	Protein of unknown function (DUF3704)	LINE-1 retrotransposable element ORF2 protein OS=Mus musculus OX=10090 GN=Pol PE=1 SV=2	U	Intracellular trafficking, secretion, and vesicular transport	endonuclease/reverse transcriptase [Rattus norvegicus]
Rattus_norvegicus_newGene_43467	--	--	Biological Process: behavioral fear response (GO:0001662);; Cellular Component: acrosomal vesicle (GO:0001669);; Molecular Function: protein serine/threonine kinase activity (GO:0004674);; Molecular Function: serine-type endopeptidase inhibitor activity (GO:0004867);; Molecular Function: ATP binding (GO:0005524);; Cellular Component: extracellular space (GO:0005615);; Cellular Component: cytoskel…	--	--	--	--	--	--	--	--	mCG1045525, partial [Mus musculus]
Rattus_norvegicus_newGene_13823	--	--	--	--	--	--	--	--	--	--	--	rCG52021 [Rattus norvegicus]
Rattus_norvegicus_newGene_62667	--	--	--	--	--	--	--	--	--	S	Function unknown	rCG47809 [Rattus norvegicus]
Rattus_norvegicus_newGene_20367	--	--	Cellular Component: nucleus (GO:0005634);; Biological Process: sensory perception of sound (GO:0007605);; Biological Process: locomotory behavior (GO:0007626);; Molecular Function: SUMO polymer binding (GO:0032184);; Biological Process: inner ear morphogenesis (GO:0042472);; Molecular Function: metal ion binding (GO:0046872);; Biological Process: cognition (GO:0050890);; Biological Process: cochl…	--	--	--	--	--	--	--	--	rCG63052 [Rattus norvegicus]
Rattus_norvegicus_newGene_80381	--	--	Biological Process: in utero embryonic development (GO:0001701);; Molecular Function: calcium ion binding (GO:0005509);; Cellular Component: endoplasmic reticulum (GO:0005783);; Biological Process: camera-type eye development (GO:0043010);;	--	--	[TU]	--	--	Reticulocalbin-1 OS=Mus musculus OX=10090 GN=Rcn1 PE=1 SV=1	S	Function unknown	reticulocalbin-1 precursor [Rattus norvegicus]
Rattus_norvegicus_newGene_142211	--	--	Biological Process: response to hypoxia (GO:0001666);; Molecular Function: complement component C1q binding (GO:0001849);; Molecular Function: calcium ion binding (GO:0005509);; Cellular Component: extracellular space (GO:0005615);; Cellular Component: endoplasmic reticulum membrane (GO:0005789);; Cellular Component: plasma membrane (GO:0005886);; Biological Process: phosphatidylserine metabolic …	--	--	--	--	Protein of unknown function (DUF3704)	LINE-1 retrotransposable element ORF2 protein OS=Mus musculus OX=10090 GN=Pol PE=1 SV=2	S	Function unknown	LRRGT00194 [Rattus norvegicus]
Rattus_norvegicus_newGene_102356	--	--	--	--	--	--	--	--	--	O	Posttranslational modification, protein turnover, chaperones	PREDICTED: LOW QUALITY PROTEIN: endogenous Bornavirus-like nucleoprotein 1 [Rattus norvegicus]
Rattus_norvegicus_newGene_42618	--	--	Cellular Component: acrosomal vesicle (GO:0001669);; Molecular Function: serine-type endopeptidase inhibitor activity (GO:0004867);; Cellular Component: extracellular space (GO:0005615);; Molecular Function: chemokine activity (GO:0008009);; Biological Process: cell proliferation (GO:0008283);; Cellular Component: integral component of membrane (GO:0016021);; Biological Process: neutrophil chemot…	--	--	--	--	--	--	S	Function unknown	mCG1045525, partial [Mus musculus]
Rattus_norvegicus_newGene_70172	--	--	--	--	--	--	--	--	--	--	--	Zinc finger protein 709 [Cricetulus griseus]
Rattus_norvegicus_newGene_53921	--	--	Molecular Function: 11-beta-hydroxysteroid dehydrogenase [NAD(P)] activity (GO:0003845);; Molecular Function: aminoacyl-tRNA ligase activity (GO:0004812);; Molecular Function: steroid binding (GO:0005496);; Molecular Function: ATP binding (GO:0005524);; Cellular Component: endoplasmic reticulum membrane (GO:0005789);; Cellular Component: rough endoplasmic reticulum (GO:0005791);; Cellular Compone…	--	--	--	--	--	LINE-1 retrotransposable element ORF2 protein OS=Mus musculus OX=10090 GN=Pol PE=1 SV=2	S	Function unknown	rCG65925, partial [Rattus norvegicus]
Rattus_norvegicus_newGene_41503	--	--	Cellular Component: nucleosome (GO:0000786);; Cellular Component: nuclear chromatin (GO:0000790);; Molecular Function: DNA binding (GO:0003677);; Biological Process: chromatin silencing (GO:0006342);; Molecular Function: chemokine activity (GO:0008009);; Biological Process: cell proliferation (GO:0008283);; Cellular Component: integral component of membrane (GO:0016021);; Biological Process: neut…	--	--	--	--	--	--	O	Posttranslational modification, protein turnover, chaperones	rCG56442 [Rattus norvegicus]
Rattus_norvegicus_newGene_93284	--	--	--	K17336|4.89068e-07|rno:81748|K17336 plastin-3 | (RefSeq) Pls3; plastin 3	--	[Z]	Cytoskeleton	--	Plastin-3 OS=Rattus norvegicus OX=10116 GN=Pls3 PE=1 SV=2	Z	Cytoskeleton	plastin-3 isoform X3 [Mus pahari]
Rattus_norvegicus_newGene_52084	--	--	Molecular Function: actin binding (GO:0003779);; Cellular Component: nucleus (GO:0005634);; Cellular Component: cytoplasm (GO:0005737);; Cellular Component: actin filament (GO:0005884);; Cellular Component: plasma membrane (GO:0005886);; Molecular Function: microtubule binding (GO:0008017);; Biological Process: gene expression (GO:0010467);; Cellular Component: microtubule cytoskeleton (GO:001563…	K10367|1.06932e-08|mmu:14260|K10367 formin 1 | (RefSeq) Fmn1, Fmn, formin-1, ld; formin 1	--	--	--	--	Formin-1 OS=Mus musculus OX=10090 GN=Fmn1 PE=1 SV=2	S	Function unknown	mCG147332 [Mus musculus]
Rattus_norvegicus_newGene_7948	--	--	Molecular Function: 11-beta-hydroxysteroid dehydrogenase [NAD(P)] activity (GO:0003845);; Molecular Function: steroid binding (GO:0005496);; Cellular Component: endoplasmic reticulum membrane (GO:0005789);; Cellular Component: rough endoplasmic reticulum (GO:0005791);; Cellular Component: plasma membrane (GO:0005886);; Biological Process: phosphatidylserine metabolic process (GO:0006658);; Biolog…	--	--	[R]	General function prediction only	--	LINE-1 retrotransposable element ORF2 protein OS=Mus musculus OX=10090 GN=Pol PE=1 SV=2	S	Function unknown	rCG65853 [Rattus norvegicus]
Rattus_norvegicus_newGene_104828	--	--	Molecular Function: aminoacyl-tRNA ligase activity (GO:0004812);; Molecular Function: ATP binding (GO:0005524);; Biological Process: tRNA aminoacylation for protein translation (GO:0006418);; Biological Process: protein targeting to vacuole (GO:0006623);; Biological Process: nervous system development (GO:0007399);; Biological Process: locomotory behavior (GO:0007626);; Cellular Component: extrin…	--	--	--	--	--	LINE-1 retrotransposable element ORF2 protein OS=Mus musculus OX=10090 GN=Pol PE=1 SV=2	S	Function unknown	ORF4 [Rattus norvegicus]
Rattus_norvegicus_newGene_21439	[R]	General function prediction only	Molecular Function: calcium ion binding (GO:0005509);; Cellular Component: basement membrane (GO:0005604);; Cellular Component: cell cortex (GO:0005938);; Cellular Component: cell junction (GO:0030054);; Biological Process: response to stimulus (GO:0050896);;	K17341|5.21315e-89|rno:686132|K17341 hemicentin | (RefSeq) Hmcn2; hemicentin 2	--	[RP]	--	Immunoglobulin I-set domain;; Immunoglobulin domain;; Immunoglobulin domain;; Immunoglobulin domain;; Immunoglobulin V-set domain	Hemicentin-2 OS=Mus musculus OX=10090 GN=Hmcn2 PE=1 SV=1	S	Function unknown	PREDICTED: LOW QUALITY PROTEIN: hemicentin-2 isoform X1 [Rattus norvegicus]
Rattus_norvegicus_newGene_96286	--	--	Molecular Function: guanyl-nucleotide exchange factor activity (GO:0005085);; Biological Process: blood coagulation (GO:0007596);; Biological Process: melanocyte differentiation (GO:0030318);; Cellular Component: BLOC-3 complex (GO:0031085);; Cellular Component: cytoplasmic vesicle (GO:0031410);; Biological Process: positive regulation of natural killer cell activation (GO:0032816);; Biological P…	--	--	--	--	--	--	--	--	mCG146147, partial [Mus musculus]
Rattus_norvegicus_newGene_22148	--	--	--	--	--	--	--	--	--	--	--	rCG59786 [Rattus norvegicus]
Rattus_norvegicus_newGene_141565	[R]	General function prediction only	--	--	--	[R]	General function prediction only	NAB conserved region 1 (NCD1)	Zinc finger protein 62 OS=Mus musculus OX=10090 GN=Zfp62 PE=1 SV=1	S	Function unknown	PREDICTED: zinc finger protein 431-like [Rattus norvegicus]
Rattus_norvegicus_newGene_122862	--	--	--	--	--	--	--	--	LINE-1 retrotransposable element ORF1 protein OS=Mus musculus OX=10090 GN=Lire1 PE=1 SV=2	S	Function unknown	mCG140792, partial [Mus musculus]
Rattus_norvegicus_newGene_137106	--	--	--	--	--	--	--	--	--	--	--	rCG44185 [Rattus norvegicus]
Rattus_norvegicus_newGene_3530	--	--	Cellular Component: endoplasmic reticulum membrane (GO:0005789);; Cellular Component: plasma membrane (GO:0005886);; Biological Process: phosphatidylserine metabolic process (GO:0006658);; Biological Process: sphingolipid metabolic process (GO:0006665);; Biological Process: phospholipid biosynthetic process (GO:0008654);; Molecular Function: L-serine transmembrane transporter activity (GO:0015194…	--	--	--	--	Protein of unknown function (DUF3704);; Protein of unknown function (DUF3704)	LINE-1 retrotransposable element ORF2 protein OS=Mus musculus OX=10090 GN=Pol PE=1 SV=2	S	Function unknown	LRRGT00057 [Rattus norvegicus]
Rattus_norvegicus_newGene_109576	--	--	--	--	--	--	--	--	LINE-1 retrotransposable element ORF2 protein OS=Mus musculus OX=10090 GN=Pol PE=1 SV=2	--	--	mCG147338 [Mus musculus]
Rattus_norvegicus_newGene_46623	--	--	--	--	--	--	--	--	--	--	--	PREDICTED: uncharacterized protein LOC102556351 [Rattus norvegicus]
Rattus_norvegicus_newGene_35820	--	--	Molecular Function: nucleic acid binding (GO:0003676);; Cellular Component: intracellular (GO:0005622);; Biological Process: regulation of transcription, DNA-templated (GO:0006355);; Molecular Function: metal ion binding (GO:0046872);;	K09228|1.29849e-58|cfa:610802|K09228 KRAB domain-containing zinc finger protein | (RefSeq) ZNF783; zinc finger family member 783	--	[R]	General function prediction only	--	Zinc finger protein 746 OS=Mus musculus OX=10090 GN=Znf746 PE=1 SV=3	S	Function unknown	PREDICTED: LOW QUALITY PROTEIN: protein ZNF783 [Microtus ochrogaster]
Rattus_norvegicus_newGene_131968	[L]	Replication, recombination and repair	Molecular Function: double-stranded DNA binding (GO:0003690);; Molecular Function: double-stranded RNA binding (GO:0003725);; Molecular Function: single-stranded RNA binding (GO:0003727);; Molecular Function: protein binding (GO:0005515);; Molecular Function: ATP binding (GO:0005524);; Cellular Component: cytoplasm (GO:0005737);; Cellular Component: intermediate filament cytoskeleton (GO:0045111)…	K20103|0|rno:100911190|K20103 ATP-dependent RNA helicase DDX60 [EC:3.6.4.13] | (RefSeq) probable ATP-dependent RNA helicase DDX60-like	--	[R]	General function prediction only	Helicase conserved C-terminal domain	DNA polymerase theta OS=Mus musculus OX=10090 GN=Polq PE=1 SV=2	L	Replication, recombination and repair	PREDICTED: probable ATP-dependent RNA helicase DDX60 [Rattus norvegicus]
Rattus_norvegicus_newGene_50953	--	--	--	--	--	--	--	--	Cilia- and flagella-associated protein 57 OS=Mus musculus OX=10090 GN=Cfap57 PE=1 SV=3	S	Function unknown	rCG50195, isoform CRA_b [Rattus norvegicus]
Rattus_norvegicus_newGene_74975	--	--	--	--	--	--	--	--	--	--	--	rCG58096 [Rattus norvegicus]
Rattus_norvegicus_newGene_33024	--	--	Molecular Function: double-stranded DNA binding (GO:0003690);; Molecular Function: protein binding (GO:0005515);; Biological Process: regulation of transcription, DNA-templated (GO:0006355);; Biological Process: transcription initiation from mitochondrial promoter (GO:0006391);; Biological Process: termination of mitochondrial transcription (GO:0006393);; Biological Process: DNA geometric change …	K15031|3.94933e-131|rno:85261|K15031 transcription termination factor, mitochondrial | (RefSeq) Mterf1, Mterf; mitochondrial transcription termination factor 1	--	[KR]	--	Domain of unknown function (DUF4226);; mTERF;; mTERF	Transcription termination factor 1, mitochondrial OS=Rattus norvegicus OX=10116 GN=Mterf1 PE=1 SV=1	S	Function unknown	PREDICTED: transcription termination factor 1, mitochondrial isoform X1 [Rattus norvegicus]
Rattus_norvegicus_newGene_98788	--	--	Molecular Function: single-stranded RNA binding (GO:0003727);; Molecular Function: structural constituent of ribosome (GO:0003735);; Cellular Component: ribosome (GO:0005840);; Biological Process: translation (GO:0006412);; Cellular Component: integral component of membrane (GO:0016021);; Biological Process: transposition, RNA-mediated (GO:0032197);;	--	--	--	--	--	--	S	Function unknown	rCG23031 [Rattus norvegicus]
Rattus_norvegicus_newGene_105572	--	--	Cellular Component: integral component of membrane (GO:0016021);;	--	--	--	--	--	--	--	--	uncharacterized protein LOC110338455 [Mus pahari]
Rattus_norvegicus_newGene_18673	--	--	--	--	--	--	--	--	--	--	--	mCG1028420, partial [Mus musculus]
Rattus_norvegicus_newGene_66417	--	--	--	--	--	--	--	--	--	--	--	PREDICTED: LOW QUALITY PROTEIN: uncharacterized protein LOC107144995 [Marmota marmota marmota]
Rattus_norvegicus_newGene_80354	--	--	Molecular Function: GTPase activator activity (GO:0005096);; Biological Process: signal transduction (GO:0007165);; Biological Process: positive regulation of GTPase activity (GO:0043547);;	--	--	--	--	--	--	S	Function unknown	PREDICTED: uncharacterized protein LOC103695156 isoform X2 [Rattus norvegicus]
Rattus_norvegicus_newGene_147448	--	--	--	--	--	--	--	--	--	--	--	PREDICTED: S-antigen protein-like [Rattus norvegicus]
Rattus_norvegicus_newGene_57613	--	--	Biological Process: behavioral fear response (GO:0001662);; Molecular Function: protein serine/threonine kinase activity (GO:0004674);; Molecular Function: ATP binding (GO:0005524);; Cellular Component: extracellular space (GO:0005615);; Cellular Component: cytoskeleton (GO:0005856);; Biological Process: protein phosphorylation (GO:0006468);; Biological Process: organelle organization (GO:0006996…	--	--	--	--	--	--	S	Function unknown	rCG63686 [Rattus norvegicus]
Rattus_norvegicus_newGene_118883	--	--	Biological Process: behavioral fear response (GO:0001662);; Cellular Component: ruffle (GO:0001726);; Biological Process: receptor recycling (GO:0001881);; Molecular Function: protease binding (GO:0002020);; Molecular Function: diacylglycerol cholinephosphotransferase activity (GO:0004142);; Molecular Function: GTPase activator activity (GO:0005096);; Molecular Function: death receptor binding (G…	--	--	--	--	--	--	O	Posttranslational modification, protein turnover, chaperones	rCG63222 [Rattus norvegicus]
Rattus_norvegicus_newGene_143090	--	--	Biological Process: spliceosomal snRNP assembly (GO:0000387);; Cellular Component: nucleolus (GO:0005730);; Cellular Component: cytosol (GO:0005829);; Cellular Component: SMN complex (GO:0032797);; Cellular Component: SMN-Sm protein complex (GO:0034719);;	--	--	--	--	--	--	--	--	mCG1028420, partial [Mus musculus]
Rattus_norvegicus_newGene_81880	--	--	--	--	--	--	--	von Willebrand factor type A domain;; von Willebrand factor type A domain;; von Willebrand factor type A domain	von Willebrand factor A domain-containing protein 3A OS=Mus musculus OX=10090 GN=Vwa3a PE=2 SV=1	S	Function unknown	PREDICTED: von Willebrand factor A domain-containing protein 3B isoform X1 [Rattus norvegicus]
Rattus_norvegicus_newGene_63838	--	--	Molecular Function: protein serine/threonine kinase activity (GO:0004674);; Molecular Function: ATP binding (GO:0005524);; Cellular Component: nucleus (GO:0005634);; Cellular Component: cytoplasm (GO:0005737);; Biological Process: protein phosphorylation (GO:0006468);; Biological Process: intracellular signal transduction (GO:0035556);; Biological Process: negative regulation of apoptotic process…	--	--	--	--	--	--	--	--	similar to hypothetical protein 4930509O22 [Rattus norvegicus]
Rattus_norvegicus_newGene_9201	--	--	Molecular Function: aminoacyl-tRNA ligase activity (GO:0004812);; Molecular Function: ATP binding (GO:0005524);; Biological Process: tRNA aminoacylation for protein translation (GO:0006418);;	--	--	--	--	--	LINE-1 retrotransposable element ORF2 protein OS=Mus musculus OX=10090 GN=Pol PE=1 SV=2	S	Function unknown	rCG65925, partial [Rattus norvegicus]
Rattus_norvegicus_newGene_71768	--	--	Biological Process: behavioral fear response (GO:0001662);; Cellular Component: ruffle (GO:0001726);; Biological Process: receptor recycling (GO:0001881);; Molecular Function: protease binding (GO:0002020);; Molecular Function: diacylglycerol cholinephosphotransferase activity (GO:0004142);; Molecular Function: GTPase activator activity (GO:0005096);; Molecular Function: death receptor binding (G…	--	--	--	--	--	--	O	Posttranslational modification, protein turnover, chaperones	rCG63222 [Rattus norvegicus]
Rattus_norvegicus_newGene_31536	--	--	Molecular Function: 11-beta-hydroxysteroid dehydrogenase [NAD(P)] activity (GO:0003845);; Molecular Function: steroid binding (GO:0005496);; Cellular Component: endoplasmic reticulum membrane (GO:0005789);; Cellular Component: rough endoplasmic reticulum (GO:0005791);; Cellular Component: plasma membrane (GO:0005886);; Biological Process: phosphatidylserine metabolic process (GO:0006658);; Biolog…	--	--	[R]	General function prediction only	--	LINE-1 retrotransposable element ORF2 protein OS=Mus musculus OX=10090 GN=Pol PE=1 SV=2	S	Function unknown	rCG47246, partial [Rattus norvegicus]
Rattus_norvegicus_newGene_137776	[O]	Posttranslational modification, protein turnover, chaperones	Molecular Function: serine-type endopeptidase inhibitor activity (GO:0004867);; Cellular Component: extracellular space (GO:0005615);; Cellular Component: cytoplasm (GO:0005737);;	--	--	[V]	Defense mechanisms	Serpin (serine protease inhibitor);; Serpin (serine protease inhibitor)	Serpin B6 OS=Mus musculus OX=10090 GN=Serpinb6 PE=1 SV=1	O	Posttranslational modification, protein turnover, chaperones	PREDICTED: serpin B6-like isoform X2 [Rattus norvegicus]
Rattus_norvegicus_newGene_49035	--	--	Molecular Function: cytokine activity (GO:0005125);; Molecular Function: ciliary neurotrophic factor receptor binding (GO:0005127);; Molecular Function: interleukin-6 receptor binding (GO:0005138);; Cellular Component: nucleus (GO:0005634);; Cellular Component: cytosol (GO:0005829);; Molecular Function: growth factor activity (GO:0008083);; Biological Process: positive regulation of cell prolifer…	--	--	--	--	--	LINE-1 retrotransposable element ORF2 protein OS=Mus musculus OX=10090 GN=Pol PE=1 SV=2	--	--	ciliary neurotrophic factor, isoform CRA_d [Rattus norvegicus]
Rattus_norvegicus_newGene_65471	--	--	--	--	--	--	--	--	LINE-1 retrotransposable element ORF2 protein OS=Mus musculus OX=10090 GN=Pol PE=1 SV=2	S	Function unknown	LRRGT00143 [Rattus norvegicus]
Rattus_norvegicus_newGene_133564	--	--	Biological Process: activation of MAPK activity (GO:0000187);; Biological Process: startle response (GO:0001964);; Biological Process: cardiac conduction system development (GO:0003161);; Biological Process: ventricular trabecula myocardium morphogenesis (GO:0003222);; Biological Process: sphingosine-1-phosphate signaling pathway (GO:0003376);; Molecular Function: transcription cofactor activity …	--	--	--	--	--	Pro-neuregulin-2, membrane-bound isoform OS=Mus musculus OX=10090 GN=Nrg2 PE=1 SV=1	S	Function unknown	glial growth factor, partial [Rattus norvegicus]
Rattus_norvegicus_newGene_102315	--	--	Cellular Component: P-body (GO:0000932);; Molecular Function: receptor binding (GO:0005102);; Molecular Function: structural molecule activity (GO:0005198);; Molecular Function: lamin binding (GO:0005521);; Cellular Component: nucleoplasm (GO:0005654);; Cellular Component: nucleolus (GO:0005730);; Cellular Component: Golgi apparatus (GO:0005794);; Cellular Component: spindle (GO:0005819);; Biolog…	K19326|1.36966e-110|ngi:103751353|K19326 nesprin-1 | (RefSeq) Syne1; spectrin repeat containing nuclear envelope protein 1	--	--	--	--	Nesprin-1 OS=Mus musculus OX=10090 GN=Syne1 PE=1 SV=2	Z	Cytoskeleton	PREDICTED: nesprin-1 isoform X1 [Rattus norvegicus]
Rattus_norvegicus_newGene_139046	--	--	--	--	--	--	--	--	--	--	--	rCG25260 [Rattus norvegicus]
Rattus_norvegicus_newGene_11713	--	--	Molecular Function: single-stranded RNA binding (GO:0003727);; Molecular Function: structural constituent of ribosome (GO:0003735);; Cellular Component: ribosome (GO:0005840);; Biological Process: translation (GO:0006412);; Cellular Component: integral component of membrane (GO:0016021);; Biological Process: transposition, RNA-mediated (GO:0032197);;	--	--	--	--	--	LINE-1 retrotransposable element ORF1 protein OS=Mus musculus OX=10090 GN=Lire1 PE=1 SV=2	S	Function unknown	LRRGT00149 [Rattus norvegicus]
Rattus_norvegicus_newGene_107149	--	--	--	--	--	--	--	--	--	--	--	rCG52991, isoform CRA_d [Rattus norvegicus]
Rattus_norvegicus_newGene_101254	--	--	Biological Process: angiogenesis (GO:0001525);; Molecular Function: chromatin binding (GO:0003682);; Cellular Component: nucleolus (GO:0005730);; Cellular Component: cytoplasmic microtubule (GO:0005881);; Biological Process: Golgi organization (GO:0007030);; Molecular Function: transcription factor binding (GO:0008134);; Biological Process: positive regulation of endothelial cell migration (GO:00…	--	--	--	--	--	Breast carcinoma-amplified sequence 3 homolog OS=Mus musculus OX=10090 GN=Bcas3 PE=1 SV=2	S	Function unknown	PREDICTED: breast carcinoma amplified sequence 3 isoform X1 [Rattus norvegicus]
Rattus_norvegicus_newGene_88931	--	--	--	--	--	--	--	THRAP3/BCLAF1 family	BCLAF1 and THRAP3 family member 3 OS=Mus musculus OX=10090 GN=Bclaf3 PE=1 SV=1	S	Function unknown	PREDICTED: uncharacterized protein CXorf23 homolog isoform X1 [Rattus norvegicus]
Rattus_norvegicus_newGene_52707	--	--	--	--	--	--	--	--	--	--	--	rCG31273, partial [Rattus norvegicus]
Rattus_norvegicus_newGene_102679	--	--	--	--	--	--	--	--	--	--	--	hypothetical protein A6R68_21060 [Neotoma lepida]
Rattus_norvegicus_newGene_103484	--	--	Biological Process: angiogenesis (GO:0001525);; Biological Process: behavioral fear response (GO:0001662);; Cellular Component: ruffle (GO:0001726);; Biological Process: receptor recycling (GO:0001881);; Biological Process: endothelial cell morphogenesis (GO:0001886);; Molecular Function: protease binding (GO:0002020);; Molecular Function: diacylglycerol cholinephosphotransferase activity (GO:000…	--	--	--	--	--	E3 ubiquitin-protein ligase NEDD4 OS=Rattus norvegicus OX=10116 GN=Nedd4 PE=1 SV=1	--	--	rCG56442 [Rattus norvegicus]
Rattus_norvegicus_newGene_110898	--	--	--	--	--	--	--	--	--	--	--	unnamed protein product [Mus musculus]
Rattus_norvegicus_newGene_51190	--	--	Molecular Function: ligase activity (GO:0016874);; Biological Process: regulation of biological process (GO:0050789);;	--	--	--	--	--	--	--	--	E3 ubiquitin-protein ligase NEDD4 [Cricetulus griseus]
Rattus_norvegicus_newGene_145046	--	--	Cellular Component: microfibril (GO:0001527);; Molecular Function: extracellular matrix structural constituent (GO:0005201);; Molecular Function: calcium ion binding (GO:0005509);; Molecular Function: protein binding (GO:0005515);; Cellular Component: proteinaceous extracellular matrix (GO:0005578);; Cellular Component: cytoplasm (GO:0005737);; Biological Process: embryonic limb morphogenesis (GO…	--	--	[T]	Signal transduction mechanisms	TB domain	Fibrillin-2 OS=Mus musculus OX=10090 GN=Fbn2 PE=1 SV=2	S	Function unknown	fibrillin-2-like, partial [Castor canadensis]
Rattus_norvegicus_newGene_102761	--	--	--	--	--	--	--	--	--	--	--	rCG34782, isoform CRA_b [Rattus norvegicus]
Rattus_norvegicus_newGene_88285	--	--	Molecular Function: 11-beta-hydroxysteroid dehydrogenase [NAD(P)] activity (GO:0003845);; Molecular Function: steroid binding (GO:0005496);; Cellular Component: endoplasmic reticulum membrane (GO:0005789);; Cellular Component: rough endoplasmic reticulum (GO:0005791);; Cellular Component: plasma membrane (GO:0005886);; Biological Process: phosphatidylserine metabolic process (GO:0006658);; Biolog…	--	--	[R]	General function prediction only	--	LINE-1 retrotransposable element ORF2 protein OS=Mus musculus OX=10090 GN=Pol PE=1 SV=2	S	Function unknown	ORF3 [Rattus norvegicus]
Rattus_norvegicus_newGene_13813	--	--	--	--	--	--	--	--	--	--	--	rCG19984, partial [Rattus norvegicus]
Rattus_norvegicus_newGene_100642	--	--	--	--	--	--	--	--	--	--	--	rCG29069 [Rattus norvegicus]
Rattus_norvegicus_newGene_787	--	--	Biological Process: spliceosomal complex assembly (GO:0000245);; Biological Process: spliceosomal snRNP assembly (GO:0000387);; Molecular Function: L-alanine:2-oxoglutarate aminotransferase activity (GO:0004021);; Molecular Function: ubiquitin-protein transferase activity (GO:0004842);; Cellular Component: spliceosomal complex (GO:0005681);; Cellular Component: nucleolus (GO:0005730);; Cellular C…	--	--	--	--	--	--	E	Amino acid transport and metabolism	mCG146313, partial [Mus musculus]
Rattus_norvegicus_newGene_68825	--	--	--	--	--	--	--	--	--	--	--	rCG60081 [Rattus norvegicus]
Rattus_norvegicus_newGene_48109	--	--	Molecular Function: aminoacyl-tRNA ligase activity (GO:0004812);; Molecular Function: ATP binding (GO:0005524);; Biological Process: tRNA aminoacylation for protein translation (GO:0006418);; Biological Process: protein targeting to vacuole (GO:0006623);; Biological Process: nervous system development (GO:0007399);; Biological Process: locomotory behavior (GO:0007626);; Cellular Component: extrin…	--	--	--	--	--	LINE-1 retrotransposable element ORF2 protein OS=Mus musculus OX=10090 GN=Pol PE=1 SV=2	S	Function unknown	rCG24753, partial [Rattus norvegicus]
Rattus_norvegicus_newGene_138297	--	--	--	--	--	--	--	L1 transposable element RBD-like domain;; L1 transposable element trimerization domain	LINE-1 retrotransposable element ORF1 protein OS=Mus musculus OX=10090 GN=Lire1 PE=1 SV=2	S	Function unknown	RSL1 protein, partial [Rattus norvegicus]
Rattus_norvegicus_newGene_137148	--	--	Cellular Component: acrosomal vesicle (GO:0001669);; Molecular Function: serine-type endopeptidase inhibitor activity (GO:0004867);; Cellular Component: extracellular space (GO:0005615);; Molecular Function: chemokine activity (GO:0008009);; Biological Process: cell proliferation (GO:0008283);; Cellular Component: integral component of membrane (GO:0016021);; Biological Process: neutrophil chemot…	--	--	--	--	--	--	--	--	mCG1045525, partial [Mus musculus]
Rattus_norvegicus_newGene_6581	--	--	--	--	--	--	--	--	LINE-1 retrotransposable element ORF2 protein OS=Mus musculus OX=10090 GN=Pol PE=1 SV=2	--	--	mCG147666 [Mus musculus]
Rattus_norvegicus_newGene_6	--	--	Molecular Function: 11-beta-hydroxysteroid dehydrogenase [NAD(P)] activity (GO:0003845);; Molecular Function: steroid binding (GO:0005496);; Cellular Component: endoplasmic reticulum membrane (GO:0005789);; Cellular Component: rough endoplasmic reticulum (GO:0005791);; Biological Process: glucocorticoid biosynthetic process (GO:0006704);; Biological Process: glucocorticoid catabolic process (GO:0…	--	--	--	--	--	LINE-1 retrotransposable element ORF2 protein OS=Mus musculus OX=10090 GN=Pol PE=1 SV=2	S	Function unknown	LRRGT00057 [Rattus norvegicus]
Rattus_norvegicus_newGene_31691	--	--	Biological Process: response to hypoxia (GO:0001666);; Molecular Function: complement component C1q binding (GO:0001849);; Molecular Function: calcium ion binding (GO:0005509);; Cellular Component: extracellular space (GO:0005615);; Biological Process: protein targeting to vacuole (GO:0006623);; Biological Process: acute-phase response (GO:0006953);; Biological Process: complement activation, cla…	--	--	--	--	--	LINE-1 retrotransposable element ORF2 protein OS=Mus musculus OX=10090 GN=Pol PE=1 SV=2	--	--	rCG24753, partial [Rattus norvegicus]
Rattus_norvegicus_newGene_145692	--	--	Cellular Component: acrosomal vesicle (GO:0001669);; Molecular Function: serine-type endopeptidase inhibitor activity (GO:0004867);; Cellular Component: extracellular space (GO:0005615);; Molecular Function: chemokine activity (GO:0008009);; Biological Process: cell proliferation (GO:0008283);; Cellular Component: integral component of membrane (GO:0016021);; Biological Process: neutrophil chemot…	--	--	--	--	--	--	--	--	mCG145133, partial [Mus musculus]
Rattus_norvegicus_newGene_148286	--	--	Molecular Function: single-stranded RNA binding (GO:0003727);; Molecular Function: 11-beta-hydroxysteroid dehydrogenase [NAD(P)] activity (GO:0003845);; Molecular Function: steroid binding (GO:0005496);; Molecular Function: iron ion binding (GO:0005506);; Cellular Component: endoplasmic reticulum membrane (GO:0005789);; Cellular Component: rough endoplasmic reticulum (GO:0005791);; Biological Pro…	--	--	--	--	--	--	S	Function unknown	LRRGT00008 [Rattus norvegicus]
Rattus_norvegicus_newGene_100328	--	--	--	--	--	--	--	--	--	--	--	mCG146313, partial [Mus musculus]
Rattus_norvegicus_newGene_38705	--	--	Biological Process: response to hypoxia (GO:0001666);; Molecular Function: complement component C1q binding (GO:0001849);; Molecular Function: aminoacyl-tRNA ligase activity (GO:0004812);; Molecular Function: calcium ion binding (GO:0005509);; Molecular Function: ATP binding (GO:0005524);; Cellular Component: extracellular space (GO:0005615);; Biological Process: tRNA aminoacylation for protein t…	--	--	--	--	Protein of unknown function (DUF1725);; Protein of unknown function (DUF1725)	LINE-1 retrotransposable element ORF2 protein OS=Mus musculus OX=10090 GN=Pol PE=1 SV=2	S	Function unknown	rCG63135 [Rattus norvegicus]
Rattus_norvegicus_newGene_79354	--	--	--	--	--	--	--	--	--	--	--	mCG145127, partial [Mus musculus]
Rattus_norvegicus_newGene_70411	--	--	Molecular Function: SNARE binding (GO:0000149);; Cellular Component: acrosomal vesicle (GO:0001669);; Molecular Function: catalytic activity (GO:0003824);; Molecular Function: serine-type endopeptidase inhibitor activity (GO:0004867);; Molecular Function: SNAP receptor activity (GO:0005484);; Cellular Component: extracellular space (GO:0005615);; Cellular Component: late endosome (GO:0005770);; C…	--	--	--	--	--	--	--	--	mCG1026209, isoform CRA_a [Mus musculus]
Rattus_norvegicus_newGene_41368	[J]	Translation, ribosomal structure and biogenesis	Molecular Function: tRNA binding (GO:0000049);; Biological Process: tRNA 3'-terminal CCA addition (GO:0001680);; Molecular Function: ATP binding (GO:0005524);; Cellular Component: mitochondrion (GO:0005739);; Molecular Function: tRNA nucleotidyltransferase activity (GO:0009022);; Molecular Function: CTP:tRNA cytidylyltransferase activity (GO:0052927);; Molecular Function: CTP:3'-cytidine-tRNA cyt…	K00974|0|rno:312616|K00974 tRNA nucleotidyltransferase (CCA-adding enzyme) [EC:2.7.7.72 3.1.3.- 3.1.4.-] | (RefSeq) Trnt1; tRNA nucleotidyl transferase 1	RNA transport (ko03013)	[J]	Translation, ribosomal structure and biogenesis	Poly A polymerase head domain;; Probable RNA and SrmB- binding site of polymerase A	CCA tRNA nucleotidyltransferase 1, mitochondrial OS=Mus musculus OX=10090 GN=Trnt1 PE=1 SV=1	J	Translation, ribosomal structure and biogenesis	CCA tRNA nucleotidyltransferase 1, mitochondrial [Rattus norvegicus]
Rattus_norvegicus_newGene_94115	--	--	--	--	--	--	--	--	--	--	--	rCG47869 [Rattus norvegicus]
Rattus_norvegicus_newGene_50493	--	--	Biological Process: G1/S transition of mitotic cell cycle (GO:0000082);; Molecular Function: cyclin-dependent protein serine/threonine kinase inhibitor activity (GO:0004861);; Cellular Component: nucleus (GO:0005634);; Cellular Component: cytoplasm (GO:0005737);; Biological Process: cell cycle arrest (GO:0007050);; Biological Process: negative regulation of cell proliferation (GO:0008285);; Molec…	K06622|3.94096e-09|ngi:103733571|K06622 cyclin-dependent kinase inhibitor 2C | (RefSeq) Cdkn2c; cyclin dependent kinase inhibitor 2C	Endocrine resistance (ko01522);Cell cycle (ko04110);HTLV-I infection (ko05166);Transcriptional misregulation in cancer (ko05202)	[R]	General function prediction only	Ankyrin repeats (many copies)	Cyclin-dependent kinase 4 inhibitor C OS=Mus musculus OX=10090 GN=Cdkn2c PE=1 SV=1	S	Function unknown	cyclin-dependent kinase inhibitor 2C (p18, inhibits CDK4), isoform CRA_b, partial [Mus musculus]
Rattus_norvegicus_newGene_21933	--	--	Biological Process: response to hypoxia (GO:0001666);; Molecular Function: complement component C1q binding (GO:0001849);; Molecular Function: calcium ion binding (GO:0005509);; Cellular Component: extracellular space (GO:0005615);; Cellular Component: endoplasmic reticulum membrane (GO:0005789);; Cellular Component: plasma membrane (GO:0005886);; Biological Process: phosphatidylserine metabolic …	--	--	--	--	Protein of unknown function (DUF3704)	LINE-1 retrotransposable element ORF2 protein OS=Mus musculus OX=10090 GN=Pol PE=1 SV=2	S	Function unknown	endonuclease/reverse transcriptase [Rattus norvegicus]
Rattus_norvegicus_newGene_31689	--	--	Molecular Function: 11-beta-hydroxysteroid dehydrogenase [NAD(P)] activity (GO:0003845);; Molecular Function: steroid binding (GO:0005496);; Cellular Component: endoplasmic reticulum membrane (GO:0005789);; Cellular Component: rough endoplasmic reticulum (GO:0005791);; Cellular Component: plasma membrane (GO:0005886);; Biological Process: phosphatidylserine metabolic process (GO:0006658);; Biolog…	--	--	[R]	General function prediction only	--	LINE-1 retrotransposable element ORF2 protein OS=Mus musculus OX=10090 GN=Pol PE=1 SV=2	S	Function unknown	LRRGT00191 [Rattus norvegicus]
Rattus_norvegicus_newGene_122246	--	--	Molecular Function: chloride channel activity (GO:0005254);; Cellular Component: nucleus (GO:0005634);; Cellular Component: lysosomal membrane (GO:0005765);; Cellular Component: endoplasmic reticulum (GO:0005783);; Cellular Component: Golgi apparatus (GO:0005794);; Biological Process: proteolysis (GO:0006508);; Biological Process: chloride transport (GO:0006821);; Molecular Function: cysteine-typ…	--	--	--	--	--	--	--	--	mCG147086 [Mus musculus]
Rattus_norvegicus_newGene_9697	--	--	--	--	--	[OJ]	--	--	La-related protein 1 OS=Mus musculus OX=10090 GN=Larp1 PE=1 SV=3	JO	Translation, ribosomal structure and biogenesis;; Posttranslational modification, protein turnover, chaperones	uncharacterized protein LOC499603 [Rattus norvegicus]
Rattus_norvegicus_newGene_63712	--	--	--	K04534|1.77677e-07|lcm:102363494|K04534 guanine nucleotide-binding protein G(o) subunit alpha | (RefSeq) GNAO1; G protein subunit alpha o1	Melanogenesis (ko04916)	--	--	--	LINE-1 retrotransposable element ORF2 protein OS=Mus musculus OX=10090 GN=Pol PE=1 SV=2	S	Function unknown	LRRGT00014 [Rattus norvegicus]
Rattus_norvegicus_newGene_120180	--	--	--	--	--	--	--	--	--	S	Function unknown	LOW QUALITY PROTEIN: microtubule cross-linking factor 1-like, partial [Castor canadensis]
Rattus_norvegicus_newGene_147312	--	--	--	--	--	--	--	--	--	--	--	mCG147769 [Mus musculus]
Rattus_norvegicus_newGene_43909	--	--	Molecular Function: aminoacyl-tRNA ligase activity (GO:0004812);; Molecular Function: ATP binding (GO:0005524);; Biological Process: tRNA aminoacylation for protein translation (GO:0006418);;	--	--	--	--	Protein of unknown function (DUF3704)	LINE-1 retrotransposable element ORF2 protein OS=Mus musculus OX=10090 GN=Pol PE=1 SV=2	S	Function unknown	ORF4 [Rattus norvegicus]
Rattus_norvegicus_newGene_87290	--	--	Molecular Function: aminoacyl-tRNA ligase activity (GO:0004812);; Molecular Function: ATP binding (GO:0005524);; Cellular Component: endoplasmic reticulum membrane (GO:0005789);; Cellular Component: plasma membrane (GO:0005886);; Biological Process: tRNA aminoacylation for protein translation (GO:0006418);; Biological Process: protein targeting to vacuole (GO:0006623);; Biological Process: phosph…	--	--	--	--	--	LINE-1 retrotransposable element ORF2 protein OS=Mus musculus OX=10090 GN=Pol PE=1 SV=2	S	Function unknown	LRRG00116 [Rattus norvegicus]
Rattus_norvegicus_newGene_17806	--	--	Biological Process: behavioral fear response (GO:0001662);; Cellular Component: ruffle (GO:0001726);; Biological Process: receptor recycling (GO:0001881);; Molecular Function: GTPase activator activity (GO:0005096);; Cellular Component: nucleus (GO:0005634);; Cellular Component: early endosome (GO:0005769);; Cellular Component: Golgi apparatus (GO:0005794);; Cellular Component: centrosome (GO:000…	--	--	--	--	--	--	--	--	rCG56787, partial [Rattus norvegicus]
Rattus_norvegicus_newGene_75203	--	--	--	--	--	--	--	--	--	--	--	rCG44800, isoform CRA_a [Rattus norvegicus]
Rattus_norvegicus_newGene_129050	--	--	--	--	--	--	--	--	LINE-1 retrotransposable element ORF1 protein OS=Mus musculus OX=10090 GN=Lire1 PE=1 SV=2	S	Function unknown	nucleic acid binding protein [Rattus norvegicus]
Rattus_norvegicus_newGene_4320	[K]	Transcription	Biological Process: response to hypoxia (GO:0001666);; Molecular Function: complement component C1q binding (GO:0001849);; Molecular Function: calcium ion binding (GO:0005509);; Cellular Component: extracellular space (GO:0005615);; Cellular Component: endoplasmic reticulum membrane (GO:0005789);; Cellular Component: plasma membrane (GO:0005886);; Biological Process: phosphatidylserine metabolic …	--	--	[R]	General function prediction only	Leucine rich repeat;; Leucine Rich repeats (2 copies);; Leucine Rich Repeat;; Protein of unknown function (DUF3704)	LINE-1 retrotransposable element ORF2 protein OS=Mus musculus OX=10090 GN=Pol PE=1 SV=2	S	Function unknown	LRRGT00194 [Rattus norvegicus]
Rattus_norvegicus_newGene_134709	--	--	Biological Process: response to hypoxia (GO:0001666);; Molecular Function: complement component C1q binding (GO:0001849);; Molecular Function: aminoacyl-tRNA ligase activity (GO:0004812);; Molecular Function: calcium ion binding (GO:0005509);; Molecular Function: ATP binding (GO:0005524);; Cellular Component: extracellular space (GO:0005615);; Biological Process: tRNA aminoacylation for protein t…	--	--	--	--	--	LINE-1 retrotransposable element ORF2 protein OS=Mus musculus OX=10090 GN=Pol PE=1 SV=2	S	Function unknown	rCG24753, partial [Rattus norvegicus]
Rattus_norvegicus_newGene_92314	--	--	Biological Process: response to hypoxia (GO:0001666);; Molecular Function: complement component C1q binding (GO:0001849);; Molecular Function: aminoacyl-tRNA ligase activity (GO:0004812);; Molecular Function: calcium ion binding (GO:0005509);; Molecular Function: ATP binding (GO:0005524);; Cellular Component: extracellular space (GO:0005615);; Cellular Component: endoplasmic reticulum membrane (G…	--	--	--	--	--	LINE-1 retrotransposable element ORF2 protein OS=Mus musculus OX=10090 GN=Pol PE=1 SV=2	S	Function unknown	LRRGT00034 [Rattus norvegicus]
Rattus_norvegicus_newGene_109247	--	--	Biological Process: ribosomal large subunit assembly (GO:0000027);; Molecular Function: structural constituent of ribosome (GO:0003735);; Molecular Function: metalloendopeptidase activity (GO:0004222);; Molecular Function: protein binding (GO:0005515);; Cellular Component: extracellular space (GO:0005615);; Cellular Component: nucleus (GO:0005634);; Cellular Component: mitochondrial inner membran…	--	--	--	--	--	--	--	--	mCG148039 [Mus musculus]
Rattus_norvegicus_newGene_79156	--	--	--	K09228|1.20377e-07|ngi:103747175|K09228 KRAB domain-containing zinc finger protein | (RefSeq) zinc finger protein 621-like	--	--	--	KRAB box	--	--	--	PREDICTED: zinc finger protein 621 isoform X2 [Peromyscus maniculatus bairdii]
Rattus_norvegicus_newGene_91812	--	--	Biological Process: response to hypoxia (GO:0001666);; Molecular Function: complement component C1q binding (GO:0001849);; Molecular Function: aminoacyl-tRNA ligase activity (GO:0004812);; Molecular Function: calcium ion binding (GO:0005509);; Molecular Function: ATP binding (GO:0005524);; Cellular Component: extracellular space (GO:0005615);; Cellular Component: endoplasmic reticulum membrane (G…	--	--	--	--	--	LINE-1 retrotransposable element ORF2 protein OS=Mus musculus OX=10090 GN=Pol PE=1 SV=2	U	Intracellular trafficking, secretion, and vesicular transport	Da1-12 [Rattus norvegicus]
Rattus_norvegicus_newGene_105464	--	--	--	--	--	--	--	--	--	--	--	rCG43799, partial [Rattus norvegicus]
Rattus_norvegicus_newGene_25134	--	--	--	--	--	--	--	--	--	--	--	unnamed protein product [Mus musculus]
Rattus_norvegicus_newGene_83122	--	--	Cellular Component: acrosomal vesicle (GO:0001669);; Molecular Function: serine-type endopeptidase inhibitor activity (GO:0004867);; Cellular Component: extracellular space (GO:0005615);; Molecular Function: chemokine activity (GO:0008009);; Biological Process: cell proliferation (GO:0008283);; Cellular Component: integral component of membrane (GO:0016021);; Biological Process: neutrophil chemot…	--	--	--	--	--	--	--	--	PREDICTED: uncharacterized protein LOC102548694 [Rattus norvegicus]
Rattus_norvegicus_newGene_35296	--	--	Molecular Function: protein binding (GO:0005515);; Cellular Component: endoplasmic reticulum membrane (GO:0005789);; Cellular Component: integral component of membrane (GO:0016021);; Biological Process: negative regulation of osteoclast differentiation (GO:0045671);; Biological Process: regulation of cytosolic calcium ion concentration (GO:0051480);;	--	--	--	--	--	Transmembrane protein 178A OS=Mus musculus OX=10090 GN=Tmem178a PE=1 SV=3	S	Function unknown	transmembrane protein 178B [Castor canadensis]
Rattus_norvegicus_newGene_148546	--	--	Cellular Component: acrosomal vesicle (GO:0001669);; Molecular Function: serine-type endopeptidase inhibitor activity (GO:0004867);; Cellular Component: extracellular space (GO:0005615);; Molecular Function: chemokine activity (GO:0008009);; Biological Process: cell proliferation (GO:0008283);; Cellular Component: integral component of membrane (GO:0016021);; Biological Process: neutrophil chemot…	--	--	--	--	--	--	--	--	mCG1045525, partial [Mus musculus]
Rattus_norvegicus_newGene_32213	--	--	Molecular Function: protein binding (GO:0005515);; Cellular Component: integral component of membrane (GO:0016021);; Cellular Component: extracellular exosome (GO:0070062);;	--	--	--	--	--	LINE-1 retrotransposable element ORF2 protein OS=Mus musculus OX=10090 GN=Pol PE=1 SV=2	S	Function unknown	rCG63135 [Rattus norvegicus]
Rattus_norvegicus_newGene_106203	--	--	--	--	--	--	--	--	--	--	--	rCG63336 [Rattus norvegicus]
Rattus_norvegicus_newGene_133997	--	--	--	--	--	--	--	--	--	--	--	uncharacterized protein LOC499219 [Rattus norvegicus]
Rattus_norvegicus_newGene_52751	--	--	Biological Process: spliceosomal snRNP assembly (GO:0000387);; Molecular Function: L-alanine:2-oxoglutarate aminotransferase activity (GO:0004021);; Cellular Component: nucleolus (GO:0005730);; Cellular Component: mitochondrion (GO:0005739);; Cellular Component: cytosol (GO:0005829);; Biological Process: 2-oxoglutarate metabolic process (GO:0006103);; Biological Process: biosynthetic process (GO:…	--	--	--	--	--	--	E	Amino acid transport and metabolism	mCG1028420, partial [Mus musculus]
Rattus_norvegicus_newGene_106334	[L]	Replication, recombination and repair	--	--	--	--	--	--	LINE-1 retrotransposable element ORF2 protein OS=Mus musculus OX=10090 GN=Pol PE=1 SV=2	S	Function unknown	LRRGT00008 [Rattus norvegicus]
Rattus_norvegicus_newGene_6426	--	--	--	--	--	--	--	--	--	--	--	mCG1046215, partial [Mus musculus]
Rattus_norvegicus_newGene_53928	--	--	Molecular Function: ligase activity (GO:0016874);;	--	--	--	--	--	Formin-1 OS=Mus musculus OX=10090 GN=Fmn1 PE=1 SV=2	--	--	mCG147332 [Mus musculus]
Rattus_norvegicus_newGene_136255	--	--	--	--	--	--	--	--	--	--	--	PREDICTED: translation initiation factor IF-2-like isoform X2 [Rattus norvegicus]
Rattus_norvegicus_newGene_9187	--	--	--	--	--	--	--	--	--	--	--	mCG147332 [Mus musculus]
Rattus_norvegicus_newGene_71204	[FV]	Nucleotide transport and metabolism;; Defense mechanisms	Molecular Function: peptidase activity (GO:0008233);; Biological Process: primary metabolic process (GO:0044238);; Biological Process: organic substance metabolic process (GO:0071704);;	--	--	[R]	General function prediction only	--	--	L	Replication, recombination and repair	PREDICTED: endogenous retrovirus group K member 9 Pol protein-like [Rattus norvegicus]
Rattus_norvegicus_newGene_112447	--	--	Cellular Component: endoplasmic reticulum membrane (GO:0005789);; Cellular Component: plasma membrane (GO:0005886);; Biological Process: phosphatidylserine metabolic process (GO:0006658);; Biological Process: sphingolipid metabolic process (GO:0006665);; Biological Process: phospholipid biosynthetic process (GO:0008654);; Molecular Function: L-serine transmembrane transporter activity (GO:0015194…	--	--	--	--	--	LINE-1 retrotransposable element ORF2 protein OS=Mus musculus OX=10090 GN=Pol PE=1 SV=2	S	Function unknown	ORF 3, partial [Rattus norvegicus]
Rattus_norvegicus_newGene_51522	--	--	Molecular Function: protein binding (GO:0005515);; Cellular Component: nucleus (GO:0005634);; Cellular Component: mitochondrial inner membrane (GO:0005743);; Cellular Component: mitochondrial intermembrane space (GO:0005758);; Cellular Component: mitochondrial matrix (GO:0005759);; Cellular Component: cytosol (GO:0005829);; Molecular Function: zinc ion binding (GO:0008270);; Biological Process: r…	--	--	--	--	--	--	--	--	mCG1042565, isoform CRA_a, partial [Mus musculus]
Rattus_norvegicus_newGene_16942	--	--	--	--	--	--	--	--	--	S	Function unknown	PREDICTED: semenogelin-2-like [Rattus norvegicus]
Rattus_norvegicus_newGene_147558	--	--	--	--	--	--	--	--	--	--	--	rCG39128, isoform CRA_a [Rattus norvegicus]
Rattus_norvegicus_newGene_2687	--	--	Molecular Function: RNA-directed DNA polymerase activity (GO:0003964);; Biological Process: RNA-dependent DNA biosynthetic process (GO:0006278);;	--	--	--	--	--	LINE-1 retrotransposable element ORF2 protein OS=Mus musculus OX=10090 GN=Pol PE=1 SV=2	S	Function unknown	unknown protein [Rattus norvegicus]
Rattus_norvegicus_newGene_2685	[F]	Nucleotide transport and metabolism	Molecular Function: magnesium ion binding (GO:0000287);; Molecular Function: RNA polymerase II regulatory region sequence-specific DNA binding (GO:0000977);; Biological Process: negative regulation of myeloid leukocyte differentiation (GO:0002762);; Molecular Function: single-stranded DNA binding (GO:0003697);; Molecular Function: deoxyribonuclease activity (GO:0004536);; Molecular Function: nucl…	K00940|9.84687e-32|cge:100765914|K00940 nucleoside-diphosphate kinase [EC:2.7.4.6] | (RefSeq) Nme1; nucleoside diphosphate kinase A	Purine metabolism (ko00230);Pyrimidine metabolism (ko00240)	[F]	Nucleotide transport and metabolism	--	Nucleoside diphosphate kinase A OS=Rattus norvegicus OX=10116 GN=Nme1 PE=1 SV=1	F	Nucleotide transport and metabolism	PREDICTED: nucleoside diphosphate kinase A [Cricetulus griseus]
Rattus_norvegicus_newGene_134653	--	--	Molecular Function: single-stranded RNA binding (GO:0003727);; Molecular Function: structural constituent of ribosome (GO:0003735);; Molecular Function: 11-beta-hydroxysteroid dehydrogenase [NAD(P)] activity (GO:0003845);; Molecular Function: steroid binding (GO:0005496);; Cellular Component: endoplasmic reticulum membrane (GO:0005789);; Cellular Component: rough endoplasmic reticulum (GO:0005791…	--	--	--	--	--	LINE-1 retrotransposable element ORF1 protein OS=Mus musculus OX=10090 GN=Lire1 PE=1 SV=2	--	--	rCG23031 [Rattus norvegicus]
Rattus_norvegicus_newGene_75262	--	--	--	--	--	--	--	--	--	--	--	rCG27106 [Rattus norvegicus]
Rattus_norvegicus_newGene_50907	--	--	--	--	--	--	--	--	--	--	--	mCG118133 [Mus musculus]
Rattus_norvegicus_newGene_21600	--	--	Molecular Function: nucleotide binding (GO:0000166);; Biological Process: behavioral fear response (GO:0001662);; Cellular Component: acrosomal vesicle (GO:0001669);; Molecular Function: protein kinase activity (GO:0004672);; Molecular Function: serine-type endopeptidase inhibitor activity (GO:0004867);; Cellular Component: extracellular space (GO:0005615);; Biological Process: Rho protein signal…	--	--	--	--	--	E3 ubiquitin-protein ligase NEDD4 OS=Mus musculus OX=10090 GN=Nedd4 PE=1 SV=3	O	Posttranslational modification, protein turnover, chaperones	mCG1045525, partial [Mus musculus]
Rattus_norvegicus_newGene_58627	--	--	--	--	--	--	--	--	--	--	--	rCG56792 [Rattus norvegicus]
Rattus_norvegicus_newGene_77873	--	--	Cellular Component: nucleosome (GO:0000786);; Cellular Component: nuclear chromatin (GO:0000790);; Biological Process: angiogenesis (GO:0001525);; Cellular Component: acrosomal vesicle (GO:0001669);; Biological Process: endothelial cell morphogenesis (GO:0001886);; Molecular Function: DNA binding (GO:0003677);; Molecular Function: serine-type endopeptidase inhibitor activity (GO:0004867);; Molecu…	--	--	--	--	--	E3 ubiquitin-protein ligase NEDD4 OS=Mus musculus OX=10090 GN=Nedd4 PE=1 SV=3	--	--	mCG1045525, partial [Mus musculus]
Rattus_norvegicus_newGene_107244	--	--	--	--	--	--	--	--	--	--	--	PREDICTED: uncharacterized protein LOC105245453 isoform X1 [Mus musculus]
Rattus_norvegicus_newGene_135642	--	--	Cellular Component: acrosomal vesicle (GO:0001669);; Molecular Function: serine-type endopeptidase inhibitor activity (GO:0004867);; Cellular Component: extracellular space (GO:0005615);; Molecular Function: chemokine activity (GO:0008009);; Biological Process: cell proliferation (GO:0008283);; Cellular Component: integral component of membrane (GO:0016021);; Biological Process: neutrophil chemot…	--	--	--	--	--	--	O	Posttranslational modification, protein turnover, chaperones	rCG56442 [Rattus norvegicus]
Rattus_norvegicus_newGene_124140	--	--	Cellular Component: endoplasmic reticulum membrane (GO:0005789);; Cellular Component: plasma membrane (GO:0005886);; Biological Process: phosphatidylserine metabolic process (GO:0006658);; Biological Process: sphingolipid metabolic process (GO:0006665);; Molecular Function: L-serine transmembrane transporter activity (GO:0015194);; Biological Process: L-serine transport (GO:0015825);; Cellular Co…	--	--	--	--	--	LINE-1 retrotransposable element ORF2 protein OS=Mus musculus OX=10090 GN=Pol PE=1 SV=2	S	Function unknown	LRRGT00057 [Rattus norvegicus]
Rattus_norvegicus_newGene_34013	--	--	Molecular Function: cytokine activity (GO:0005125);; Molecular Function: ciliary neurotrophic factor receptor binding (GO:0005127);; Molecular Function: interleukin-6 receptor binding (GO:0005138);; Cellular Component: nucleus (GO:0005634);; Cellular Component: cytosol (GO:0005829);; Molecular Function: growth factor activity (GO:0008083);; Biological Process: positive regulation of cell prolifer…	--	--	--	--	--	--	--	--	ciliary neurotrophic factor, isoform CRA_d [Rattus norvegicus]
Rattus_norvegicus_newGene_85207	--	--	--	--	--	--	--	--	--	E	Amino acid transport and metabolism	rCG23351 [Rattus norvegicus]
Rattus_norvegicus_newGene_116116	--	--	--	--	--	--	--	--	--	U	Intracellular trafficking, secretion, and vesicular transport	LRRGT00019 [Rattus norvegicus]
Rattus_norvegicus_newGene_106079	--	--	Molecular Function: calcium ion binding (GO:0005509);; Molecular Function: protein binding (GO:0005515);; Cellular Component: basement membrane (GO:0005604);; Cellular Component: extracellular space (GO:0005615);; Biological Process: cell-matrix adhesion (GO:0007160);; Cellular Component: cell surface (GO:0009986);; Cellular Component: extracellular exosome (GO:0070062);;	K06826|3.42043e-45|rno:302248|K06826 nidogen (entactin) | (RefSeq) Nid2, NID-2; nidogen 2	--	[MW]	--	--	Nidogen-2 OS=Rattus norvegicus OX=10116 GN=Nid2 PE=2 SV=1	O	Posttranslational modification, protein turnover, chaperones	nidogen-2 precursor [Rattus norvegicus]
Rattus_norvegicus_newGene_16261	--	--	Cellular Component: acrosomal vesicle (GO:0001669);; Molecular Function: serine-type endopeptidase inhibitor activity (GO:0004867);; Molecular Function: SH3/SH2 adaptor activity (GO:0005070);; Molecular Function: insulin-like growth factor receptor binding (GO:0005159);; Cellular Component: extracellular space (GO:0005615);; Cellular Component: plasma membrane (GO:0005886);; Molecular Function: c…	--	--	--	--	--	--	--	--	mCG147233 [Mus musculus]
Rattus_norvegicus_newGene_73661	--	--	Biological Process: spliceosomal complex assembly (GO:0000245);; Biological Process: spliceosomal snRNP assembly (GO:0000387);; Molecular Function: L-alanine:2-oxoglutarate aminotransferase activity (GO:0004021);; Molecular Function: ubiquitin-protein transferase activity (GO:0004842);; Cellular Component: spliceosomal complex (GO:0005681);; Cellular Component: nucleolus (GO:0005730);; Cellular C…	--	--	--	--	--	--	E	Amino acid transport and metabolism	mCG1028420, partial [Mus musculus]
Rattus_norvegicus_newGene_53964	--	--	Cellular Component: acrosomal vesicle (GO:0001669);; Molecular Function: serine-type endopeptidase inhibitor activity (GO:0004867);; Cellular Component: extracellular space (GO:0005615);; Molecular Function: chemokine activity (GO:0008009);; Biological Process: cell proliferation (GO:0008283);; Cellular Component: integral component of membrane (GO:0016021);; Molecular Function: ligase activity (…	--	--	--	--	--	--	O	Posttranslational modification, protein turnover, chaperones	mCG1045525, partial [Mus musculus]
Rattus_norvegicus_newGene_136216	--	--	--	--	--	--	--	--	--	--	--	mCG147455 [Mus musculus]
Rattus_norvegicus_newGene_57660	--	--	Cellular Component: acrosomal vesicle (GO:0001669);; Molecular Function: serine-type endopeptidase inhibitor activity (GO:0004867);; Cellular Component: extracellular space (GO:0005615);; Biological Process: protein targeting (GO:0006605);; Molecular Function: chemokine activity (GO:0008009);; Biological Process: cell proliferation (GO:0008283);; Molecular Function: P-P-bond-hydrolysis-driven pro…	--	--	--	--	--	--	U	Intracellular trafficking, secretion, and vesicular transport	LRRGT00019 [Rattus norvegicus]
Rattus_norvegicus_newGene_84423	--	--	Molecular Function: single-stranded RNA binding (GO:0003727);; Molecular Function: structural constituent of ribosome (GO:0003735);; Molecular Function: 11-beta-hydroxysteroid dehydrogenase [NAD(P)] activity (GO:0003845);; Molecular Function: aminoacyl-tRNA ligase activity (GO:0004812);; Molecular Function: steroid binding (GO:0005496);; Molecular Function: ATP binding (GO:0005524);; Cellular Com…	--	--	--	--	--	LINE-1 retrotransposable element ORF1 protein OS=Mus musculus OX=10090 GN=Lire1 PE=1 SV=2	S	Function unknown	unnamed protein product, partial [Rattus norvegicus]
Rattus_norvegicus_newGene_135937	--	--	--	--	--	--	--	--	--	S	Function unknown	Skin-specific protein 32 [Fukomys damarensis]
Rattus_norvegicus_newGene_82894	--	--	Molecular Function: nucleotide binding (GO:0000166);; Biological Process: behavioral fear response (GO:0001662);; Molecular Function: protein kinase activity (GO:0004672);; Biological Process: Rho protein signal transduction (GO:0007266);; Biological Process: axonogenesis (GO:0007409);; Biological Process: neuromuscular junction development (GO:0007528);; Biological Process: lactation (GO:0007595…	--	--	--	--	--	--	O	Posttranslational modification, protein turnover, chaperones	rCG63686 [Rattus norvegicus]
Rattus_norvegicus_newGene_41884	--	--	--	--	--	--	--	--	--	S	Function unknown	--
Rattus_norvegicus_newGene_116115	--	--	Biological Process: negative regulation of transcription from RNA polymerase II promoter (GO:0000122);; Cellular Component: chromatin (GO:0000785);; Molecular Function: p53 binding (GO:0002039);; Molecular Function: chromatin binding (GO:0003682);; Molecular Function: damaged DNA binding (GO:0003684);; Molecular Function: double-stranded DNA binding (GO:0003690);; Molecular Function: transcriptio…	K11290|3.51364e-11|rno:317165|K11290 template-activating factor I | (RefSeq) LRRGT00152; similar to Set alpha isoform	--	--	--	--	--	S	Function unknown	mCG1289 [Mus musculus]
Rattus_norvegicus_newGene_71594	--	--	--	--	--	--	--	--	--	S	Function unknown	mCG145428, partial [Mus musculus]
Rattus_norvegicus_newGene_47874	--	--	Molecular Function: aminoacyl-tRNA ligase activity (GO:0004812);; Molecular Function: ATP binding (GO:0005524);; Cellular Component: endoplasmic reticulum membrane (GO:0005789);; Cellular Component: plasma membrane (GO:0005886);; Biological Process: tRNA aminoacylation for protein translation (GO:0006418);; Biological Process: protein targeting to vacuole (GO:0006623);; Biological Process: phosph…	--	--	--	--	Protein of unknown function (DUF3704)	LINE-1 retrotransposable element ORF2 protein OS=Mus musculus OX=10090 GN=Pol PE=1 SV=2	U	Intracellular trafficking, secretion, and vesicular transport	Da1-12 [Rattus norvegicus]
Rattus_norvegicus_newGene_104603	--	--	--	K04534|4.56361e-08|lcm:102363494|K04534 guanine nucleotide-binding protein G(o) subunit alpha | (RefSeq) GNAO1; G protein subunit alpha o1	Melanogenesis (ko04916)	--	--	--	LINE-1 retrotransposable element ORF2 protein OS=Mus musculus OX=10090 GN=Pol PE=1 SV=2	S	Function unknown	LRRGT00082 [Rattus norvegicus]
Rattus_norvegicus_newGene_109535	--	--	--	--	--	--	--	--	--	--	--	rCG27106 [Rattus norvegicus]
Rattus_norvegicus_newGene_36787	--	--	Molecular Function: single-stranded RNA binding (GO:0003727);; Molecular Function: structural constituent of ribosome (GO:0003735);; Molecular Function: aminoacyl-tRNA ligase activity (GO:0004812);; Molecular Function: ATP binding (GO:0005524);; Cellular Component: ribosome (GO:0005840);; Biological Process: tRNA aminoacylation for protein translation (GO:0006418);; Cellular Component: integral c…	--	--	--	--	--	LINE-1 retrotransposable element ORF1 protein OS=Mus musculus OX=10090 GN=Lire1 PE=1 SV=2	S	Function unknown	LRRGT00149 [Rattus norvegicus]
Rattus_norvegicus_newGene_110438	--	--	Biological Process: cilium movement (GO:0003341);; Molecular Function: microtubule motor activity (GO:0003777);; Molecular Function: ATP binding (GO:0005524);; Molecular Function: ATPase activity (GO:0016887);; Cellular Component: inner dynein arm (GO:0036156);;	K10408|4.11121e-97|rno:117252|K10408 dynein heavy chain, axonemal | (RefSeq) Dnah10; dynein, axonemal, heavy chain 10	Huntington's disease (ko05016)	[Z]	Cytoskeleton	--	--	Z	Cytoskeleton	PREDICTED: dynein heavy chain 10, axonemal isoform X2 [Rattus norvegicus]
Rattus_norvegicus_newGene_14340	--	--	--	--	--	--	--	--	--	--	--	rCG52026 [Rattus norvegicus]
Rattus_norvegicus_newGene_85459	--	--	--	--	--	--	--	--	--	S	Function unknown	mCG1042565, isoform CRA_a, partial [Mus musculus]
Rattus_norvegicus_newGene_104856	--	--	Biological Process: response to hypoxia (GO:0001666);; Molecular Function: complement component C1q binding (GO:0001849);; Molecular Function: aminoacyl-tRNA ligase activity (GO:0004812);; Molecular Function: calcium ion binding (GO:0005509);; Molecular Function: ATP binding (GO:0005524);; Cellular Component: extracellular space (GO:0005615);; Biological Process: tRNA aminoacylation for protein t…	--	--	--	--	Protein of unknown function (DUF1725)	LINE-1 retrotransposable element ORF2 protein OS=Mus musculus OX=10090 GN=Pol PE=1 SV=2	S	Function unknown	ORF4 [Rattus norvegicus]
Rattus_norvegicus_newGene_110874	--	--	Biological Process: cellular protein modification process (GO:0006464);; Molecular Function: transferase activity (GO:0016740);; Molecular Function: hydrolase activity (GO:0016787);; Molecular Function: ion binding (GO:0043167);;	K11414|2.1562e-09|gga:416981|K11414 NAD-dependent deacetylase sirtuin 4 [EC:3.5.1.-] | (RefSeq) SIRT4; sirtuin 4	--	--	--	--	--	--	--	mCG1045525, partial [Mus musculus]
Rattus_norvegicus_newGene_22125	--	--	--	--	--	--	--	--	--	--	--	rCG57262 [Rattus norvegicus]
Rattus_norvegicus_newGene_115405	--	--	Molecular Function: nucleotide binding (GO:0000166);; Biological Process: spliceosomal snRNP assembly (GO:0000387);; Molecular Function: L-alanine:2-oxoglutarate aminotransferase activity (GO:0004021);; Cellular Component: nucleolus (GO:0005730);; Cellular Component: mitochondrion (GO:0005739);; Cellular Component: cytosol (GO:0005829);; Biological Process: 2-oxoglutarate metabolic process (GO:00…	--	--	--	--	--	--	E	Amino acid transport and metabolism	mCG1028420, partial [Mus musculus]
Rattus_norvegicus_newGene_13029	--	--	--	--	--	--	--	--	--	--	--	rCG62467 [Rattus norvegicus]
Rattus_norvegicus_newGene_91992	--	--	Molecular Function: 11-beta-hydroxysteroid dehydrogenase [NAD(P)] activity (GO:0003845);; Molecular Function: aminoacyl-tRNA ligase activity (GO:0004812);; Molecular Function: steroid binding (GO:0005496);; Molecular Function: ATP binding (GO:0005524);; Cellular Component: endoplasmic reticulum membrane (GO:0005789);; Cellular Component: rough endoplasmic reticulum (GO:0005791);; Cellular Compone…	--	--	--	--	--	LINE-1 retrotransposable element ORF2 protein OS=Mus musculus OX=10090 GN=Pol PE=1 SV=2	S	Function unknown	rCG65925, partial [Rattus norvegicus]
Rattus_norvegicus_newGene_4508	--	--	Molecular Function: single-stranded RNA binding (GO:0003727);; Molecular Function: structural constituent of ribosome (GO:0003735);; Molecular Function: 11-beta-hydroxysteroid dehydrogenase [NAD(P)] activity (GO:0003845);; Molecular Function: steroid binding (GO:0005496);; Molecular Function: iron ion binding (GO:0005506);; Cellular Component: endoplasmic reticulum membrane (GO:0005789);; Cellula…	--	--	--	--	--	--	S	Function unknown	LRRGT00008 [Rattus norvegicus]
Rattus_norvegicus_newGene_34948	--	--	--	--	--	--	--	Protein of unknown function (DUF1725)	LINE-1 retrotransposable element ORF2 protein OS=Mus musculus OX=10090 GN=Pol PE=1 SV=2	S	Function unknown	ORF4 [Rattus norvegicus]
Rattus_norvegicus_newGene_3969	--	--	Biological Process: spliceosomal snRNP assembly (GO:0000387);; Molecular Function: L-alanine:2-oxoglutarate aminotransferase activity (GO:0004021);; Molecular Function: ubiquitin-protein transferase activity (GO:0004842);; Cellular Component: nucleolus (GO:0005730);; Cellular Component: mitochondrion (GO:0005739);; Cellular Component: endoplasmic reticulum (GO:0005783);; Cellular Component: cytos…	--	--	--	--	--	--	E	Amino acid transport and metabolism	Cc2-5 [Rattus norvegicus]
Rattus_norvegicus_newGene_81665	--	--	Biological Process: response to hypoxia (GO:0001666);; Molecular Function: complement component C1q binding (GO:0001849);; Molecular Function: calcium ion binding (GO:0005509);; Cellular Component: extracellular space (GO:0005615);; Cellular Component: endoplasmic reticulum membrane (GO:0005789);; Cellular Component: plasma membrane (GO:0005886);; Biological Process: phosphatidylserine metabolic …	--	--	--	--	--	LINE-1 retrotransposable element ORF2 protein OS=Mus musculus OX=10090 GN=Pol PE=1 SV=2	S	Function unknown	rCG50128, partial [Rattus norvegicus]
Rattus_norvegicus_newGene_109306	--	--	--	--	--	--	--	--	--	--	--	rCG30389 [Rattus norvegicus]
Rattus_norvegicus_newGene_139198	--	--	Biological Process: behavioral fear response (GO:0001662);; Molecular Function: protein serine/threonine kinase activity (GO:0004674);; Molecular Function: ATP binding (GO:0005524);; Cellular Component: cytoskeleton (GO:0005856);; Biological Process: protein phosphorylation (GO:0006468);; Biological Process: axonogenesis (GO:0007409);; Biological Process: neuromuscular junction development (GO:00…	--	--	--	--	--	--	--	--	mCG1043924, partial [Mus musculus]
Rattus_norvegicus_newGene_9598	--	--	--	--	--	--	--	--	LINE-1 retrotransposable element ORF2 protein OS=Mus musculus OX=10090 GN=Pol PE=1 SV=2	S	Function unknown	LRRGT00008 [Rattus norvegicus]
Rattus_norvegicus_newGene_146328	--	--	Cellular Component: extracellular region (GO:0005576);;	--	--	--	--	--	Leucine zipper protein 2 OS=Mus musculus OX=10090 GN=Luzp2 PE=2 SV=1	S	Function unknown	PREDICTED: leucine zipper protein 2 isoform X5 [Rattus norvegicus]
Rattus_norvegicus_newGene_102100	--	--	Molecular Function: SNARE binding (GO:0000149);; Molecular Function: SNAP receptor activity (GO:0005484);; Cellular Component: late endosome (GO:0005770);; Cellular Component: trans-Golgi network (GO:0005802);; Cellular Component: integral component of plasma membrane (GO:0005887);; Biological Process: exocytosis (GO:0006887);; Biological Process: vesicle fusion (GO:0006906);; Biological Process:…	--	--	--	--	--	--	U	Intracellular trafficking, secretion, and vesicular transport	putative CAMP protein [Mus musculus]
Rattus_norvegicus_newGene_101905	--	--	Cellular Component: acrosomal vesicle (GO:0001669);; Molecular Function: serine-type endopeptidase inhibitor activity (GO:0004867);; Cellular Component: extracellular space (GO:0005615);; Molecular Function: chemokine activity (GO:0008009);; Biological Process: cell proliferation (GO:0008283);; Cellular Component: integral component of membrane (GO:0016021);; Biological Process: neutrophil chemot…	--	--	--	--	--	E3 ubiquitin-protein ligase NEDD4 OS=Rattus norvegicus OX=10116 GN=Nedd4 PE=1 SV=1	O	Posttranslational modification, protein turnover, chaperones	rCG56442 [Rattus norvegicus]
Rattus_norvegicus_newGene_99620	--	--	Molecular Function: C-4 methylsterol oxidase activity (GO:0000254);; Molecular Function: RNA binding (GO:0003723);; Molecular Function: iron ion binding (GO:0005506);; Cellular Component: mitochondrion (GO:0005739);; Cellular Component: endoplasmic reticulum membrane (GO:0005789);; Biological Process: translation (GO:0006412);; Biological Process: fatty acid biosynthetic process (GO:0006633);; Ce…	K07750|3.10249e-49|rno:691221|K07750 methylsterol monooxygenase [EC:1.14.13.72] | (RefSeq) Faxdc2; fatty acid hydroxylase domain containing 2	Steroid biosynthesis (ko00100)	[J]	Translation, ribosomal structure and biogenesis	--	60S ribosomal protein L35a OS=Rattus norvegicus OX=10116 GN=Rpl35a PE=3 SV=1	J	Translation, ribosomal structure and biogenesis	PREDICTED: fatty acid hydroxylase domain-containing protein 2 [Rattus norvegicus]
Rattus_norvegicus_newGene_51633	--	--	--	--	--	--	--	--	--	--	--	hypothetical protein I79_003494 [Cricetulus griseus]
Rattus_norvegicus_newGene_40097	--	--	Biological Process: spliceosomal snRNP assembly (GO:0000387);; Biological Process: angiogenesis (GO:0001525);; Cellular Component: acrosomal vesicle (GO:0001669);; Biological Process: endothelial cell morphogenesis (GO:0001886);; Molecular Function: serine-type endopeptidase inhibitor activity (GO:0004867);; Molecular Function: chloride channel activity (GO:0005254);; Cellular Component: extracel…	--	--	--	--	--	--	--	--	mCG1045525, partial [Mus musculus]
Rattus_norvegicus_newGene_57817	[L]	Replication, recombination and repair	--	--	--	--	--	Reverse transcriptase (RNA-dependent DNA polymerase);; Endonuclease/Exonuclease/phosphatase family;; Endonuclease-reverse transcriptase;; L1 transposable element RBD-like domain;; L1 transposable element trimerization domain	LINE-1 retrotransposable element ORF2 protein OS=Mus musculus OX=10090 GN=Pol PE=1 SV=2	S	Function unknown	LRRGT00008 [Rattus norvegicus]
Rattus_norvegicus_newGene_111580	--	--	--	--	--	--	--	--	LINE-1 retrotransposable element ORF2 protein OS=Mus musculus OX=10090 GN=Pol PE=1 SV=2	S	Function unknown	unknown protein [Rattus norvegicus]
Rattus_norvegicus_newGene_111096	--	--	--	--	--	--	--	--	--	--	--	rCG21589, isoform CRA_a [Rattus norvegicus]
Rattus_norvegicus_newGene_80199	--	--	Biological Process: in utero embryonic development (GO:0001701);; Cellular Component: endoplasmic reticulum (GO:0005783);; Biological Process: camera-type eye development (GO:0043010);; Molecular Function: metal ion binding (GO:0046872);;	--	--	[TU]	--	EF hand	Reticulocalbin-1 OS=Mus musculus OX=10090 GN=Rcn1 PE=1 SV=1	S	Function unknown	reticulocalbin-1 precursor [Rattus norvegicus]
Rattus_norvegicus_newGene_115563	--	--	--	--	--	--	--	--	--	--	--	hypothetical protein I79_016318 [Cricetulus griseus]
Rattus_norvegicus_newGene_71770	--	--	Biological Process: translation (GO:0006412);; Molecular Function: carbon-nitrogen ligase activity, with glutamine as amido-N-donor (GO:0016884);; Cellular Component: intracellular part (GO:0044424);;	K03847|3.52332e-09|cge:100770096|K03847 alpha-1,6-mannosyltransferase [EC:2.4.1.260] | (RefSeq) Alg12; ALG12, alpha-1,6-mannosyltransferase	N-Glycan biosynthesis (ko00510)	--	--	--	UBX domain-containing protein 1 OS=Mus musculus OX=10090 GN=Ubxn1 PE=1 SV=1	--	--	dol-P-Man:Man(7)GlcNAc(2)-PP-Dol alpha-1,6-mannosyltransferase [Mesocricetus auratus]
Rattus_norvegicus_newGene_93869	--	--	--	K11290|9.0081e-12|rno:317165|K11290 template-activating factor I | (RefSeq) LRRGT00152; similar to Set alpha isoform	--	--	--	--	--	--	--	mCG1289 [Mus musculus]
Rattus_norvegicus_newGene_109792	--	--	Molecular Function: chromatin binding (GO:0003682);; Biological Process: protein dephosphorylation (GO:0006470);; Biological Process: negative regulation of cell proliferation (GO:0008285);; Molecular Function: protein phosphatase regulator activity (GO:0019888);; Biological Process: negative regulation of G1/S transition of mitotic cell cycle (GO:2000134);;	K11583|8.56587e-13|rno:682033|K11583 serine/threonine-protein phosphatase 2A regulatory subunit B'' | (RefSeq) Ppp2r3b; protein phosphatase 2, regulatory subunit B'', beta	mRNA surveillance pathway (ko03015);Sphingolipid signaling pathway (ko04071);PI3K-Akt signaling pathway (ko04151);AMPK signaling pathway (ko04152);Adrenergic signaling in cardiomyocytes (ko04261);Dopaminergic synapse (ko04728)	--	--	--	--	T	Signal transduction mechanisms	serine/threonine-protein phosphatase 2A regulatory subunit B&apos;&apos; subunit beta [Rattus norvegicus]
Rattus_norvegicus_newGene_2026	--	--	--	--	--	--	--	--	--	--	--	rCG50867 [Rattus norvegicus]
Rattus_norvegicus_newGene_127824	--	--	Cellular Component: acrosomal vesicle (GO:0001669);; Molecular Function: serine-type endopeptidase inhibitor activity (GO:0004867);; Cellular Component: extracellular space (GO:0005615);; Molecular Function: chemokine activity (GO:0008009);; Biological Process: cell proliferation (GO:0008283);; Cellular Component: integral component of membrane (GO:0016021);; Biological Process: neutrophil chemot…	--	--	--	--	--	--	O	Posttranslational modification, protein turnover, chaperones	rCG63686 [Rattus norvegicus]
Rattus_norvegicus_newGene_105998	--	--	Molecular Function: single-stranded DNA binding (GO:0003697);; Cellular Component: nucleus (GO:0005634);; Cellular Component: Golgi apparatus (GO:0005794);; Biological Process: multicellular organism development (GO:0007275);; Biological Process: spermatogenesis (GO:0007283);; Biological Process: cell differentiation (GO:0030154);; Molecular Function: A2A adenosine receptor binding (GO:0031687);;…	--	--	[R]	General function prediction only	--	Translin-associated protein X OS=Rattus norvegicus OX=10116 GN=Tsnax PE=1 SV=1	J	Translation, ribosomal structure and biogenesis	translin-associated protein X [Rattus norvegicus]
Rattus_norvegicus_newGene_140848	--	--	--	--	--	--	--	--	LINE-1 retrotransposable element ORF2 protein OS=Mus musculus OX=10090 GN=Pol PE=1 SV=2	S	Function unknown	LRRGT00049 [Rattus norvegicus]
Rattus_norvegicus_newGene_55232	--	--	--	--	--	--	--	--	--	S	Function unknown	uncharacterized protein LOC310926 [Rattus norvegicus]
Rattus_norvegicus_newGene_89596	--	--	--	--	--	--	--	--	LINE-1 retrotransposable element ORF2 protein OS=Mus musculus OX=10090 GN=Pol PE=1 SV=2	S	Function unknown	LRRGT00079 [Rattus norvegicus]
Rattus_norvegicus_newGene_142290	--	--	--	--	--	--	--	--	LINE-1 retrotransposable element ORF2 protein OS=Mus musculus OX=10090 GN=Pol PE=1 SV=2	S	Function unknown	LRRG00116 [Rattus norvegicus]
Rattus_norvegicus_newGene_100302	[L]	Replication, recombination and repair	--	--	--	--	--	--	LINE-1 retrotransposable element ORF2 protein OS=Mus musculus OX=10090 GN=Pol PE=1 SV=2	S	Function unknown	LRRGT00008 [Rattus norvegicus]
Rattus_norvegicus_newGene_103313	--	--	Cellular Component: extracellular region (GO:0005576);; Molecular Function: chemokine activity (GO:0008009);; Biological Process: cell proliferation (GO:0008283);; Cellular Component: integral component of membrane (GO:0016021);; Biological Process: neutrophil chemotaxis (GO:0030593);; Biological Process: secretion by cell (GO:0032940);; Biological Process: macrophage chemotaxis (GO:0048246);; Bi…	--	--	--	--	--	--	S	Function unknown	mCG1045525, partial [Mus musculus]
Rattus_norvegicus_newGene_1887	--	--	Molecular Function: aminoacyl-tRNA ligase activity (GO:0004812);; Molecular Function: ATP binding (GO:0005524);; Biological Process: tRNA aminoacylation for protein translation (GO:0006418);; Biological Process: protein targeting to vacuole (GO:0006623);; Biological Process: nervous system development (GO:0007399);; Biological Process: locomotory behavior (GO:0007626);; Cellular Component: extrin…	--	--	--	--	--	LINE-1 retrotransposable element ORF2 protein OS=Mus musculus OX=10090 GN=Pol PE=1 SV=2	U	Intracellular trafficking, secretion, and vesicular transport	Da1-12 [Rattus norvegicus]
Rattus_norvegicus_newGene_134991	--	--	Cellular Component: nuclear chromatin (GO:0000790);; Molecular Function: DNA binding (GO:0003677);; Biological Process: chromatin silencing (GO:0006342);; Biological Process: glucose-6-phosphate transport (GO:0015760);; Molecular Function: ligase activity (GO:0016874);; Cellular Component: integral component of endoplasmic reticulum membrane (GO:0030176);; Biological Process: phosphate ion transm…	--	--	--	--	--	--	O	Posttranslational modification, protein turnover, chaperones	uncharacterized protein LOC100689233 [Cricetulus griseus]
Rattus_norvegicus_newGene_113710	--	--	--	--	--	--	--	--	--	--	--	rCG39016, isoform CRA_b [Rattus norvegicus]
Rattus_norvegicus_newGene_75967	--	--	--	--	--	--	--	--	--	--	--	mCG1036175 [Mus musculus]
Rattus_norvegicus_newGene_131648	--	--	--	K17299|3.87845e-49|rno:364538|K17299 POTE ankyrin domain family protein | (RefSeq) RGD1564941; similar to ankyrin repeat domain 26	--	--	--	--	--	--	--	PREDICTED: flocculation protein FLO11-like isoform X1 [Rattus norvegicus]
Rattus_norvegicus_newGene_26099	--	--	Cellular Component: mitochondrion (GO:0005739);; Cellular Component: membrane part (GO:0044425);;	K11351|6.65611e-11|ngi:103726494|K11351 NADH dehydrogenase (ubiquinone) 1 beta subcomplex subunit 11 | (RefSeq) Ndufb11; NADH:ubiquinone oxidoreductase subunit B11	Oxidative phosphorylation (ko00190);Non-alcoholic fatty liver disease (NAFLD) (ko04932);Alzheimer's disease (ko05010);Parkinson's disease (ko05012);Huntington's disease (ko05016)	[S]	Function unknown	--	NADH dehydrogenase [ubiquinone] 1 beta subcomplex subunit 11, mitochondrial OS=Cricetulus griseus OX=10029 GN=NDUFB11 PE=2 SV=1	U	Intracellular trafficking, secretion, and vesicular transport	NADH dehydrogenase [ubiquinone] 1 beta subcomplex subunit 11, mitochondrial [Meriones unguiculatus]
Rattus_norvegicus_newGene_124354	--	--	--	--	--	--	--	--	--	--	--	rCG25479 [Rattus norvegicus]
Rattus_norvegicus_newGene_127425	--	--	--	--	--	--	--	--	--	S	Function unknown	PREDICTED: uncharacterized protein LOC102554611 isoform X3 [Rattus norvegicus]
Rattus_norvegicus_newGene_90920	--	--	Biological Process: response to hypoxia (GO:0001666);; Molecular Function: cytokine activity (GO:0005125);; Molecular Function: ciliary neurotrophic factor receptor binding (GO:0005127);; Molecular Function: interleukin-6 receptor binding (GO:0005138);; Cellular Component: nucleus (GO:0005634);; Cellular Component: cytosol (GO:0005829);; Biological Process: acute-phase response (GO:0006953);; Bio…	--	--	--	--	Protein of unknown function (DUF1725)	LINE-1 retrotransposable element ORF2 protein OS=Mus musculus OX=10090 GN=Pol PE=1 SV=2	S	Function unknown	mCG148474 [Mus musculus]
Rattus_norvegicus_newGene_61739	--	--	--	--	--	--	--	--	--	--	--	mCG1028420, partial [Mus musculus]
Rattus_norvegicus_newGene_148686	--	--	--	--	--	--	--	--	--	--	--	PREDICTED: LOW QUALITY PROTEIN: HAUS augmin-like complex subunit 8 [Rattus norvegicus]
Rattus_norvegicus_newGene_66358	--	--	--	--	--	--	--	--	--	--	--	rCG30389 [Rattus norvegicus]
Rattus_norvegicus_newGene_134410	--	--	Biological Process: angiogenesis (GO:0001525);; Biological Process: endothelial cell morphogenesis (GO:0001886);; Molecular Function: voltage-gated ion channel activity (GO:0005244);; Molecular Function: chloride channel activity (GO:0005254);; Cellular Component: extracellular space (GO:0005615);; Cellular Component: mitochondrion (GO:0005739);; Cellular Component: centrosome (GO:0005813);; Cell…	--	--	--	--	--	--	--	--	rCG56442 [Rattus norvegicus]
Rattus_norvegicus_newGene_58970	--	--	Molecular Function: 11-beta-hydroxysteroid dehydrogenase [NAD(P)] activity (GO:0003845);; Molecular Function: steroid binding (GO:0005496);; Cellular Component: endoplasmic reticulum membrane (GO:0005789);; Cellular Component: rough endoplasmic reticulum (GO:0005791);; Cellular Component: plasma membrane (GO:0005886);; Biological Process: phosphatidylserine metabolic process (GO:0006658);; Biolog…	--	--	[R]	General function prediction only	--	LINE-1 retrotransposable element ORF2 protein OS=Mus musculus OX=10090 GN=Pol PE=1 SV=2	S	Function unknown	rCG60953 [Rattus norvegicus]
Rattus_norvegicus_newGene_143249	--	--	Biological Process: response to hypoxia (GO:0001666);; Molecular Function: complement component C1q binding (GO:0001849);; Molecular Function: aminoacyl-tRNA ligase activity (GO:0004812);; Molecular Function: calcium ion binding (GO:0005509);; Molecular Function: ATP binding (GO:0005524);; Cellular Component: extracellular space (GO:0005615);; Cellular Component: endoplasmic reticulum membrane (G…	--	--	--	--	--	LINE-1 retrotransposable element ORF2 protein OS=Mus musculus OX=10090 GN=Pol PE=1 SV=2	S	Function unknown	LRRGT00194 [Rattus norvegicus]
Rattus_norvegicus_newGene_14911	--	--	Molecular Function: nucleotide binding (GO:0000166);; Molecular Function: guanyl-nucleotide exchange factor activity (GO:0005085);; Cellular Component: cytoplasm (GO:0005737);; Biological Process: glucose metabolic process (GO:0006006);; Molecular Function: nucleotidyltransferase activity (GO:0016779);; Molecular Function: hydrolase activity (GO:0016787);; Molecular Function: GDP-D-glucose phosph…	K15630|0|rno:308763|K15630 GDP-D-glucose phosphorylase [EC:2.7.7.78] | (RefSeq) Gdpgp1, RGD1560277; GDP-D-glucose phosphorylase 1	--	[R]	General function prediction only	--	GDP-D-glucose phosphorylase 1 OS=Mus musculus OX=10090 GN=Gdpgp1 PE=1 SV=2	S	Function unknown	PREDICTED: GDP-D-glucose phosphorylase 1 [Rattus norvegicus]
Rattus_norvegicus_newGene_109350	--	--	Molecular Function: cyclin-dependent protein serine/threonine kinase activity (GO:0004693);; Molecular Function: ATP binding (GO:0005524);; Cellular Component: nucleus (GO:0005634);; Cellular Component: cytosol (GO:0005829);; Biological Process: protein phosphorylation (GO:0006468);; Biological Process: regulation of mitotic cell cycle (GO:0007346);; Molecular Function: enzyme binding (GO:0019899…	K02208|7.59313e-17|tru:101072744|K02208 cyclin-dependent kinase 8/11 [EC:2.7.11.22 2.7.11.23] | (RefSeq) cdk19; cyclin dependent kinase 19	--	[K]	Transcription	--	Cyclin-dependent kinase 19 OS=Mus musculus OX=10090 GN=Cdk19 PE=2 SV=1	T	Signal transduction mechanisms	mCG147332 [Mus musculus]
Rattus_norvegicus_newGene_91659	--	--	Cellular Component: endoplasmic reticulum membrane (GO:0005789);; Cellular Component: plasma membrane (GO:0005886);; Biological Process: phosphatidylserine metabolic process (GO:0006658);; Biological Process: sphingolipid metabolic process (GO:0006665);; Biological Process: phospholipid biosynthetic process (GO:0008654);; Molecular Function: L-serine transmembrane transporter activity (GO:0015194…	--	--	[R]	General function prediction only	--	LINE-1 retrotransposable element ORF2 protein OS=Mus musculus OX=10090 GN=Pol PE=1 SV=2	S	Function unknown	LRRGT00191 [Rattus norvegicus]
Rattus_norvegicus_newGene_36340	--	--	--	--	--	--	--	--	--	--	--	rCG52353 [Rattus norvegicus]
Rattus_norvegicus_newGene_63268	[R]	General function prediction only	Molecular Function: nucleic acid binding (GO:0003676);; Cellular Component: intracellular (GO:0005622);; Biological Process: regulation of transcription, DNA-templated (GO:0006355);; Molecular Function: metal ion binding (GO:0046872);;	K09228|0|rno:690419|K09228 KRAB domain-containing zinc finger protein | (RefSeq) Zfp709l1; zinc finger protein 709-like 1	--	[R]	General function prediction only	Zinc-finger double domain;; Zinc finger, C2H2 type;; C2H2-type zinc finger;; C2H2-type zinc finger;; KRAB box;; zinc-finger C2H2-type;; Zinc ribbon domain;; Zinc-finger double-stranded RNA-binding;; zinc-finger-containing domain;; Probable zinc-ribbon domain;; dUTPase;; Protein of unknown function (DUF1725)	Zinc finger protein 431 OS=Mus musculus OX=10090 GN=Znf431 PE=1 SV=1	S	Function unknown	PREDICTED: zinc finger protein 431-like isoform X3 [Rattus norvegicus]
Rattus_norvegicus_newGene_147116	--	--	--	--	--	--	--	--	LINE-1 retrotransposable element ORF1 protein OS=Mus musculus OX=10090 GN=Lire1 PE=1 SV=2	S	Function unknown	ORF1 [Mus musculus domesticus]
Rattus_norvegicus_newGene_104986	--	--	Biological Process: response to hypoxia (GO:0001666);; Molecular Function: complement component C1q binding (GO:0001849);; Molecular Function: calcium ion binding (GO:0005509);; Cellular Component: extracellular space (GO:0005615);; Cellular Component: endoplasmic reticulum membrane (GO:0005789);; Cellular Component: plasma membrane (GO:0005886);; Biological Process: phosphatidylserine metabolic …	--	--	--	--	Protein of unknown function (DUF3704)	LINE-1 retrotransposable element ORF2 protein OS=Mus musculus OX=10090 GN=Pol PE=1 SV=2	S	Function unknown	endonuclease/reverse transcriptase [Rattus norvegicus]
Rattus_norvegicus_newGene_59448	--	--	Molecular Function: nucleotide binding (GO:0000166);; Molecular Function: single-stranded RNA binding (GO:0003727);; Cellular Component: endoplasmic reticulum (GO:0005783);; Biological Process: nucleobase-containing compound metabolic process (GO:0006139);; Biological Process: glucocorticoid metabolic process (GO:0008211);; Cellular Component: membrane (GO:0016020);; Cellular Component: intracell…	--	--	--	--	--	--	S	Function unknown	Ac1002 [Rattus norvegicus]
Rattus_norvegicus_newGene_8773	--	--	Cellular Component: endoplasmic reticulum membrane (GO:0005789);; Cellular Component: plasma membrane (GO:0005886);; Biological Process: phosphatidylserine metabolic process (GO:0006658);; Biological Process: sphingolipid metabolic process (GO:0006665);; Molecular Function: L-serine transmembrane transporter activity (GO:0015194);; Biological Process: L-serine transport (GO:0015825);; Biological …	--	--	--	--	Protein of unknown function (DUF3704)	LINE-1 retrotransposable element ORF2 protein OS=Mus musculus OX=10090 GN=Pol PE=1 SV=2	S	Function unknown	endonuclease/reverse transcriptase [Rattus norvegicus]
Rattus_norvegicus_newGene_36023	--	--	--	--	--	--	--	--	--	--	--	putative double-stranded RNA-binding protein Staufen isoform 3 [Cricetulus griseus]
Rattus_norvegicus_newGene_138269	--	--	Molecular Function: single-stranded RNA binding (GO:0003727);; Cellular Component: intracellular ribonucleoprotein complex (GO:0030529);; Biological Process: transposition, RNA-mediated (GO:0032197);;	--	--	--	--	--	--	S	Function unknown	LRRGT00049 [Rattus norvegicus]
Rattus_norvegicus_newGene_38511	--	--	Biological Process: spliceosomal snRNP assembly (GO:0000387);; Molecular Function: L-alanine:2-oxoglutarate aminotransferase activity (GO:0004021);; Molecular Function: ubiquitin-protein transferase activity (GO:0004842);; Molecular Function: ARF guanyl-nucleotide exchange factor activity (GO:0005086);; Cellular Component: nucleolus (GO:0005730);; Cellular Component: mitochondrion (GO:0005739);; …	--	--	--	--	--	--	E	Amino acid transport and metabolism	PREDICTED: uncharacterized protein LOC108350819 [Rattus norvegicus]
Rattus_norvegicus_newGene_37735	--	--	--	--	--	--	--	--	--	--	--	RGD1565926 (predicted), isoform CRA_a [Rattus norvegicus]
Rattus_norvegicus_newGene_2778	[L]	Replication, recombination and repair	--	--	--	--	--	--	LINE-1 retrotransposable element ORF1 protein OS=Mus musculus OX=10090 GN=Lire1 PE=1 SV=2	S	Function unknown	LRRGT00008 [Rattus norvegicus]
Rattus_norvegicus_newGene_63844	--	--	--	--	--	--	--	--	--	--	--	putative sperm motility kinase W [Mus pahari]
Rattus_norvegicus_newGene_107868	--	--	--	--	--	--	--	--	--	--	--	hypothetical protein A6R68_22692 [Neotoma lepida]
Rattus_norvegicus_newGene_21898	--	--	Cellular Component: cytoplasm (GO:0005737);; Biological Process: visual perception (GO:0007601);; Molecular Function: queuine tRNA-ribosyltransferase activity (GO:0008479);; Biological Process: queuosine biosynthetic process (GO:0008616);; Molecular Function: protein complex binding (GO:0032403);; Biological Process: response to stimulus (GO:0050896);; Biological Process: negative regulation of p…	--	--	[T]	Signal transduction mechanisms	Phosducin;; Phosducin	Phosducin-like protein OS=Rattus norvegicus OX=10116 GN=Pdcl PE=1 SV=1	S	Function unknown	PREDICTED: LOW QUALITY PROTEIN: phosducin-like protein [Rattus norvegicus]
Rattus_norvegicus_newGene_51673	--	--	Biological Process: neural crest cell migration (GO:0001755);; Biological Process: neural tube closure (GO:0001843);; Molecular Function: actin binding (GO:0003779);; Molecular Function: protein phosphatase inhibitor activity (GO:0004864);; Cellular Component: cytoplasm (GO:0005737);; Biological Process: Rho protein signal transduction (GO:0007266);; Molecular Function: protein phosphatase 1 bind…	K17585|2.53391e-39|rno:682920|K17585 phosphatase and actin regulator 4 | (RefSeq) Phactr4; phosphatase and actin regulator 4	--	[R]	General function prediction only	RPEL repeat	Phosphatase and actin regulator 4 OS=Mus musculus OX=10090 GN=Phactr4 PE=1 SV=2	T	Signal transduction mechanisms	PREDICTED: phosphatase and actin regulator 4 isoform X1 [Rattus norvegicus]
Rattus_norvegicus_newGene_105443	--	--	Molecular Function: guanyl-nucleotide exchange factor activity (GO:0005085);; Cellular Component: nucleus (GO:0005634);; Biological Process: mRNA processing (GO:0006397);; Biological Process: blood coagulation (GO:0007596);; Biological Process: RNA splicing (GO:0008380);; Biological Process: melanocyte differentiation (GO:0030318);; Cellular Component: BLOC-3 complex (GO:0031085);; Cellular Compo…	--	--	--	--	--	--	--	--	mCG1028420, partial [Mus musculus]
Rattus_norvegicus_newGene_131561	--	--	Cellular Component: nucleosome (GO:0000786);; Cellular Component: nuclear chromatin (GO:0000790);; Cellular Component: acrosomal vesicle (GO:0001669);; Molecular Function: DNA binding (GO:0003677);; Molecular Function: serine-type endopeptidase inhibitor activity (GO:0004867);; Cellular Component: extracellular space (GO:0005615);; Biological Process: chromatin silencing (GO:0006342);; Cellular C…	--	--	--	--	--	--	--	--	rCG56442 [Rattus norvegicus]
Rattus_norvegicus_newGene_20510	--	--	--	--	--	--	--	--	LINE-1 retrotransposable element ORF2 protein OS=Mus musculus OX=10090 GN=Pol PE=1 SV=2	--	--	--
Rattus_norvegicus_newGene_31541	--	--	Molecular Function: 11-beta-hydroxysteroid dehydrogenase [NAD(P)] activity (GO:0003845);; Molecular Function: steroid binding (GO:0005496);; Cellular Component: endoplasmic reticulum membrane (GO:0005789);; Cellular Component: rough endoplasmic reticulum (GO:0005791);; Biological Process: glucocorticoid biosynthetic process (GO:0006704);; Biological Process: glucocorticoid catabolic process (GO:0…	--	--	[R]	General function prediction only	--	LINE-1 retrotransposable element ORF2 protein OS=Mus musculus OX=10090 GN=Pol PE=1 SV=2	S	Function unknown	LRRGT00143 [Rattus norvegicus]
Rattus_norvegicus_newGene_138727	--	--	Biological Process: negative regulation of protein phosphorylation (GO:0001933);; Biological Process: positive regulation of cell-matrix adhesion (GO:0001954);; Biological Process: response to ischemia (GO:0002931);; Molecular Function: calcium ion binding (GO:0005509);; Cellular Component: nucleoplasm (GO:0005654);; Cellular Component: endoplasmic reticulum (GO:0005783);; Cellular Component: cen…	--	--	--	--	--	--	--	--	rCG57381 [Rattus norvegicus]
Rattus_norvegicus_newGene_115995	--	--	Biological Process: single-organism process (GO:0044699);;	--	--	--	--	--	--	S	Function unknown	rCG59005 [Rattus norvegicus]
Rattus_norvegicus_newGene_112542	--	--	Molecular Function: aminoacyl-tRNA ligase activity (GO:0004812);; Molecular Function: ATP binding (GO:0005524);; Biological Process: tRNA aminoacylation for protein translation (GO:0006418);; Biological Process: protein targeting to vacuole (GO:0006623);; Biological Process: nervous system development (GO:0007399);; Biological Process: locomotory behavior (GO:0007626);; Cellular Component: extrin…	--	--	--	--	Protein of unknown function (DUF3704)	LINE-1 retrotransposable element ORF2 protein OS=Mus musculus OX=10090 GN=Pol PE=1 SV=2	U	Intracellular trafficking, secretion, and vesicular transport	rCG59005 [Rattus norvegicus]
Rattus_norvegicus_newGene_109409	--	--	Cellular Component: voltage-gated sodium channel complex (GO:0001518);; Molecular Function: voltage-gated sodium channel activity (GO:0005248);; Molecular Function: protein binding (GO:0005515);; Molecular Function: ATP binding (GO:0005524);; Biological Process: peripheral nervous system development (GO:0007422);; Biological Process: muscle organ development (GO:0007517);; Biological Process: sen…	--	--	--	--	--	--	U	Intracellular trafficking, secretion, and vesicular transport	mCG1033067, partial [Mus musculus]
Rattus_norvegicus_newGene_118569	--	--	--	K04534|5.7385e-19|lcm:102363494|K04534 guanine nucleotide-binding protein G(o) subunit alpha | (RefSeq) GNAO1; G protein subunit alpha o1	Melanogenesis (ko04916)	--	--	--	LINE-1 retrotransposable element ORF2 protein OS=Mus musculus OX=10090 GN=Pol PE=1 SV=2	S	Function unknown	LRRGT00014 [Rattus norvegicus]
Rattus_norvegicus_newGene_145686	--	--	--	--	--	--	--	--	--	--	--	rCG60325 [Rattus norvegicus]
Rattus_norvegicus_newGene_98157	--	--	Biological Process: cytoplasmic translation (GO:0002181);; Molecular Function: structural constituent of ribosome (GO:0003735);; Molecular Function: protein binding (GO:0005515);; Biological Process: rRNA processing (GO:0006364);; Cellular Component: membrane (GO:0016020);; Cellular Component: cytosolic large ribosomal subunit (GO:0022625);; Biological Process: ribosomal large subunit biogenesis …	--	--	[J]	Translation, ribosomal structure and biogenesis	--	60S ribosomal protein L26 OS=Rattus norvegicus OX=10116 GN=Rpl26 PE=1 SV=1	J	Translation, ribosomal structure and biogenesis	PREDICTED: 60S ribosomal protein L26-like 1 [Rattus norvegicus]
Rattus_norvegicus_newGene_46796	--	--	--	--	--	--	--	--	--	--	--	PREDICTED: small nuclear ribonucleoprotein-associated protein B&apos;-like [Mus musculus]
Rattus_norvegicus_newGene_13849	--	--	--	--	--	--	--	--	--	--	--	rCG24742 [Rattus norvegicus]
Rattus_norvegicus_newGene_124143	--	--	--	--	--	--	--	--	--	--	--	rCG53568 [Rattus norvegicus]
Rattus_norvegicus_newGene_79368	--	--	--	--	--	--	--	--	--	--	--	mCG1028420, partial [Mus musculus]
Rattus_norvegicus_newGene_20240	--	--	--	--	--	--	--	--	Coiled-coil domain-containing protein 162 OS=Mus musculus OX=10090 GN=Ccdc162p PE=1 SV=4	S	Function unknown	PREDICTED: transmembrane protein FLJ37396 isoform X3 [Rattus norvegicus]
Rattus_norvegicus_newGene_80294	--	--	Biological Process: maturation of LSU-rRNA from tricistronic rRNA transcript (SSU-rRNA, 5.8S rRNA, LSU-rRNA) (GO:0000463);; Molecular Function: mRNA binding (GO:0003729);; Molecular Function: structural constituent of ribosome (GO:0003735);; Biological Process: translation (GO:0006412);; Cellular Component: integral component of membrane (GO:0016021);; Cellular Component: cytosolic large ribosoma…	K02918|6.72529e-27|rno:296709|K02918 large subunit ribosomal protein L35e | (RefSeq) Rpl35; ribosomal protein L35	Ribosome (ko03010)	[J]	Translation, ribosomal structure and biogenesis	Ribosomal L29 protein	60S ribosomal protein L35 OS=Rattus norvegicus OX=10116 GN=Rpl35 PE=1 SV=3	J	Translation, ribosomal structure and biogenesis	60S ribosomal protein L35 [Mus musculus]
Rattus_norvegicus_newGene_23898	[R]	General function prediction only	Biological Process: negative regulation of transcription from RNA polymerase II promoter (GO:0000122);; Molecular Function: RNA polymerase II core promoter sequence-specific DNA binding (GO:0000979);; Molecular Function: core promoter proximal region sequence-specific DNA binding (GO:0000987);; Molecular Function: transcriptional repressor activity, RNA polymerase II core promoter proximal region…	K09193|2.2257e-156|mmu:20687|K09193 transcription factor Sp3 | (RefSeq) Sp3, D130027J01Rik; trans-acting transcription factor 3	--	[R]	General function prediction only	Zinc finger, C2H2 type;; Zinc-finger double domain;; C2H2-type zinc finger	Transcription factor Sp3 OS=Mus musculus OX=10090 GN=Sp3 PE=1 SV=2	S	Function unknown	rCG26549 [Rattus norvegicus]
Rattus_norvegicus_newGene_98168	--	--	Cellular Component: nucleoplasm (GO:0005654);; Biological Process: transcription from RNA polymerase II promoter (GO:0006366);; Biological Process: mRNA processing (GO:0006397);; Cellular Component: nuclear matrix (GO:0016363);; Molecular Function: protein domain specific binding (GO:0019904);; Molecular Function: RNA polymerase core enzyme binding (GO:0043175);; Molecular Function: organic cycli…	--	--	--	--	--	--	--	--	mCG1045525, partial [Mus musculus]
Rattus_norvegicus_newGene_91765	--	--	Molecular Function: aminoacyl-tRNA ligase activity (GO:0004812);; Molecular Function: ATP binding (GO:0005524);; Biological Process: tRNA aminoacylation for protein translation (GO:0006418);;	--	--	--	--	L1 transposable element trimerization domain;; L1 transposable element RBD-like domain	LINE-1 retrotransposable element ORF1 protein OS=Mus musculus OX=10090 GN=Lire1 PE=1 SV=2	S	Function unknown	nucleic acid binding protein [Rattus norvegicus]
Rattus_norvegicus_newGene_96760	[R]	General function prediction only	Biological Process: negative regulation of transcription from RNA polymerase II promoter (GO:0000122);; Molecular Function: core promoter sequence-specific DNA binding (GO:0001046);; Biological Process: vasculogenesis (GO:0001570);; Biological Process: kidney development (GO:0001822);; Molecular Function: chromatin binding (GO:0003682);; Cellular Component: nucleus (GO:0005634);; Biological Proce…	--	--	[R]	General function prediction only	KRAB box	Zinc finger protein 431 OS=Mus musculus OX=10090 GN=Znf431 PE=1 SV=1	S	Function unknown	PREDICTED: zinc finger protein 120-like isoform X2 [Rattus norvegicus]
Rattus_norvegicus_newGene_91127	[O]	Posttranslational modification, protein turnover, chaperones	Cellular Component: zona pellucida receptor complex (GO:0002199);; Molecular Function: ATP binding (GO:0005524);; Cellular Component: chaperonin-containing T-complex (GO:0005832);; Cellular Component: microtubule (GO:0005874);; Cellular Component: plasma membrane (GO:0005886);; Biological Process: 'de novo' protein folding (GO:0006458);; Biological Process: binding of sperm to zona pellucida (GO:…	K09495|1.60445e-87|rno:295230|K09495 T-complex protein 1 subunit gamma | (RefSeq) Cct3; chaperonin containing TCP1 subunit 3	--	[O]	Posttranslational modification, protein turnover, chaperones	--	LINE-1 retrotransposable element ORF2 protein OS=Mus musculus OX=10090 GN=Pol PE=1 SV=2	S	Function unknown	pORF2 [Mus musculus domesticus]
Rattus_norvegicus_newGene_138720	--	--	--	--	--	--	--	--	LINE-1 retrotransposable element ORF1 protein OS=Mus musculus OX=10090 GN=Lire1 PE=1 SV=2	S	Function unknown	ORF1 [Rattus norvegicus]
Rattus_norvegicus_newGene_148680	--	--	--	--	--	--	--	--	--	--	--	rCG35680 [Rattus norvegicus]
Rattus_norvegicus_newGene_2667	--	--	--	--	--	--	--	--	--	--	--	PREDICTED: serine/arginine repetitive matrix protein 3-like isoform X2 [Rattus norvegicus]
Rattus_norvegicus_newGene_27214	--	--	--	--	--	--	--	--	--	--	--	PREDICTED: translation initiation factor IF-2-like [Chinchilla lanigera]
Rattus_norvegicus_newGene_46434	[L]	Replication, recombination and repair	--	--	--	--	--	--	LINE-1 retrotransposable element ORF2 protein OS=Mus musculus OX=10090 GN=Pol PE=1 SV=2	S	Function unknown	LRRGT00008 [Rattus norvegicus]
Rattus_norvegicus_newGene_45872	--	--	--	--	--	--	--	--	LINE-1 retrotransposable element ORF1 protein OS=Mus musculus OX=10090 GN=Lire1 PE=1 SV=2	S	Function unknown	nucleic acid binding protein [Rattus norvegicus]
Rattus_norvegicus_newGene_55027	--	--	Cellular Component: endoplasmic reticulum (GO:0005783);; Cellular Component: Golgi apparatus (GO:0005794);; Cellular Component: plasma membrane (GO:0005886);; Cellular Component: integral component of membrane (GO:0016021);;	--	--	[U]	Intracellular trafficking, secretion, and vesicular transport	--	Protein YIPF4 OS=Rattus norvegicus OX=10116 GN=Yipf4 PE=2 SV=1	U	Intracellular trafficking, secretion, and vesicular transport	rCG61572, isoform CRA_a [Rattus norvegicus]
Rattus_norvegicus_newGene_67472	--	--	--	--	--	--	--	--	LINE-1 retrotransposable element ORF2 protein OS=Mus musculus OX=10090 GN=Pol PE=1 SV=2	S	Function unknown	rCG60953 [Rattus norvegicus]
Rattus_norvegicus_newGene_103030	--	--	Cellular Component: endoplasmic reticulum membrane (GO:0005789);; Cellular Component: plasma membrane (GO:0005886);; Biological Process: phosphatidylserine metabolic process (GO:0006658);; Biological Process: sphingolipid metabolic process (GO:0006665);; Biological Process: phospholipid biosynthetic process (GO:0008654);; Molecular Function: L-serine transmembrane transporter activity (GO:0015194…	--	--	--	--	--	LINE-1 retrotransposable element ORF2 protein OS=Mus musculus OX=10090 GN=Pol PE=1 SV=2	S	Function unknown	LRRGT00173 [Rattus norvegicus]
Rattus_norvegicus_newGene_14463	--	--	--	--	--	--	--	--	LINE-1 retrotransposable element ORF1 protein OS=Mus musculus OX=10090 GN=Lire1 PE=1 SV=2	S	Function unknown	ORF1 [Rattus norvegicus]
Rattus_norvegicus_newGene_67351	--	--	Molecular Function: xanthine dehydrogenase activity (GO:0004854);; Cellular Component: cytosol (GO:0005829);; Biological Process: xanthine catabolic process (GO:0009115);; Molecular Function: oxidoreductase activity, acting on the aldehyde or oxo group of donors (GO:0016903);; Molecular Function: flavin adenine dinucleotide binding (GO:0050660);;	--	--	--	--	--	LINE-1 retrotransposable element ORF2 protein OS=Mus musculus OX=10090 GN=Pol PE=1 SV=2	S	Function unknown	rCG59005 [Rattus norvegicus]
Rattus_norvegicus_newGene_101600	--	--	Biological Process: behavioral fear response (GO:0001662);; Biological Process: locomotor rhythm (GO:0045475);; Biological Process: equilibrioception (GO:0050957);;	--	--	[R]	General function prediction only	Ankyrin repeats (many copies);; Ankyrin repeats (many copies);; Ankyrin repeats (3 copies)	--	S	Function unknown	PREDICTED: ankyrin repeat and fibronectin type-III domain-containing protein 1 isoform X2 [Rattus norvegicus]
Rattus_norvegicus_newGene_22258	--	--	--	--	--	--	--	--	--	S	Function unknown	LRRGT00079 [Rattus norvegicus]
Rattus_norvegicus_newGene_37039	--	--	Biological Process: response to hypoxia (GO:0001666);; Molecular Function: complement component C1q binding (GO:0001849);; Molecular Function: calcium ion binding (GO:0005509);; Cellular Component: extracellular space (GO:0005615);; Biological Process: acute-phase response (GO:0006953);; Biological Process: complement activation, classical pathway (GO:0006958);; Biological Process: aging (GO:0007…	--	--	--	--	Protein of unknown function (DUF1725)	LINE-1 retrotransposable element ORF2 protein OS=Mus musculus OX=10090 GN=Pol PE=1 SV=2	S	Function unknown	mCG147023 [Mus musculus]
Rattus_norvegicus_newGene_26882	--	--	Molecular Function: single-stranded RNA binding (GO:0003727);; Molecular Function: structural constituent of ribosome (GO:0003735);; Molecular Function: aminoacyl-tRNA ligase activity (GO:0004812);; Molecular Function: ATP binding (GO:0005524);; Cellular Component: ribosome (GO:0005840);; Biological Process: tRNA aminoacylation for protein translation (GO:0006418);; Cellular Component: integral c…	--	--	--	--	--	LINE-1 retrotransposable element ORF1 protein OS=Mus musculus OX=10090 GN=Lire1 PE=1 SV=2	S	Function unknown	rCG23031 [Rattus norvegicus]
Rattus_norvegicus_newGene_131608	--	--	--	--	--	--	--	Protein of unknown function (DUF3704)	LINE-1 retrotransposable element ORF2 protein OS=Mus musculus OX=10090 GN=Pol PE=1 SV=2	S	Function unknown	LRRGT00143 [Rattus norvegicus]
Rattus_norvegicus_newGene_133776	--	--	--	--	--	--	--	--	--	--	--	mCG1046327, partial [Mus musculus]
Rattus_norvegicus_newGene_141018	--	--	Molecular Function: ATP binding (GO:0005524);; Cellular Component: nucleus (GO:0005634);; Cellular Component: autophagosome (GO:0005776);; Cellular Component: plasma membrane (GO:0005886);; Molecular Function: 1-phosphatidylinositol-5-phosphate 4-kinase activity (GO:0016309);; Biological Process: megakaryocyte development (GO:0035855);; Biological Process: phosphatidylinositol phosphorylation (GO…	K00920|2.12171e-19|rno:116723|K00920 1-phosphatidylinositol-5-phosphate 4-kinase [EC:2.7.1.149] | (RefSeq) Pip4k2a, Pip5k2a; phosphatidylinositol-5-phosphate 4-kinase type 2 alpha	Inositol phosphate metabolism (ko00562);Phosphatidylinositol signaling system (ko04070);Regulation of actin cytoskeleton (ko04810)	[T]	Signal transduction mechanisms	--	Phosphatidylinositol 5-phosphate 4-kinase type-2 alpha OS=Rattus norvegicus OX=10116 GN=Pip4k2a PE=1 SV=1	T	Signal transduction mechanisms	phosphatidylinositol-4-phosphate 5-kinase, type II, alpha [Rattus norvegicus]
Rattus_norvegicus_newGene_21321	--	--	--	--	--	--	--	--	--	--	--	mCG140729 [Mus musculus]
Rattus_norvegicus_newGene_138921	--	--	--	--	--	--	--	--	--	--	--	rCG30389 [Rattus norvegicus]
Rattus_norvegicus_newGene_11407	--	--	Biological Process: response to hypoxia (GO:0001666);; Cellular Component: extracellular space (GO:0005615);; Biological Process: acute-phase response (GO:0006953);; Biological Process: complement activation, classical pathway (GO:0006958);; Biological Process: aging (GO:0007568);; Biological Process: response to radiation (GO:0009314);; Biological Process: response to lead ion (GO:0010288);; Bio…	--	--	--	--	--	LINE-1 retrotransposable element ORF2 protein OS=Mus musculus OX=10090 GN=Pol PE=1 SV=2	S	Function unknown	ORF2, partial [Rattus norvegicus]
Rattus_norvegicus_newGene_109217	--	--	--	--	--	--	--	--	--	--	--	rCG42620 [Rattus norvegicus]
Rattus_norvegicus_newGene_32234	--	--	--	--	--	--	--	--	LINE-1 retrotransposable element ORF2 protein OS=Mus musculus OX=10090 GN=Pol PE=1 SV=2	--	--	rCG65928, partial [Rattus norvegicus]
Rattus_norvegicus_newGene_113844	--	--	Molecular Function: aminoacyl-tRNA ligase activity (GO:0004812);; Molecular Function: ATP binding (GO:0005524);; Biological Process: tRNA aminoacylation for protein translation (GO:0006418);; Biological Process: protein targeting to vacuole (GO:0006623);; Biological Process: nervous system development (GO:0007399);; Biological Process: locomotory behavior (GO:0007626);; Cellular Component: extrin…	--	--	--	--	Protein of unknown function (DUF3704)	LINE-1 retrotransposable element ORF2 protein OS=Mus musculus OX=10090 GN=Pol PE=1 SV=2	S	Function unknown	rCG65898 [Rattus norvegicus]
Rattus_norvegicus_newGene_77148	--	--	Biological Process: protein transport (GO:0015031);;	--	--	--	--	--	--	U	Intracellular trafficking, secretion, and vesicular transport	LRRGT00019 [Rattus norvegicus]
Rattus_norvegicus_newGene_31450	--	--	Molecular Function: DNA binding (GO:0003677);; Molecular Function: protein binding (GO:0005515);; Biological Process: regulation of transcription, DNA-templated (GO:0006355);; Biological Process: single fertilization (GO:0007338);; Molecular Function: zinc ion binding (GO:0008270);; Biological Process: histone methylation (GO:0016571);; Molecular Function: transferase activity, transferring acyl …	K09188|5.28286e-114|rno:502710|K09188 histone-lysine N-methyltransferase MLL3 [EC:2.1.1.43] | (RefSeq) Kmt2c; lysine methyltransferase 2C	Lysine degradation (ko00310)	[R]	General function prediction only	--	Histone-lysine N-methyltransferase 2C OS=Mus musculus OX=10090 GN=Kmt2c PE=1 SV=2	S	Function unknown	PREDICTED: LOW QUALITY PROTEIN: histone-lysine N-methyltransferase 2C isoform X1 [Rattus norvegicus]
Rattus_norvegicus_newGene_42493	--	--	Molecular Function: lipopolysaccharide receptor activity (GO:0001875);; Molecular Function: protein binding (GO:0005515);; Cellular Component: extracellular space (GO:0005615);; Biological Process: inflammatory response (GO:0006954);; Cellular Component: intrinsic component of plasma membrane (GO:0031226);; Biological Process: positive regulation of lipopolysaccharide-mediated signaling pathway (…	K05400|2.4483e-53|rno:448830|K05400 lymphocyte antigen 96 | (RefSeq) Ly96, MD-2, MD2; lymphocyte antigen 96	NF-kappa B signaling pathway (ko04064);Toll-like receptor signaling pathway (ko04620);Pertussis (ko05133);Toxoplasmosis (ko05145)	--	--	--	Lymphocyte antigen 96 OS=Mus musculus OX=10090 GN=Ly96 PE=1 SV=1	--	--	lymphocyte antigen 96, isoform CRA_c [Rattus norvegicus]
Rattus_norvegicus_newGene_102284	--	--	--	--	--	--	--	--	--	--	--	uncharacterized protein LOC499843 [Rattus norvegicus]
Rattus_norvegicus_newGene_33127	--	--	Biological Process: positive regulation of cytokine production (GO:0001819);; Biological Process: lymphocyte activation involved in immune response (GO:0002285);; Biological Process: adaptive immune response based on somatic recombination of immune receptors built from immunoglobulin superfamily domains (GO:0002460);; Molecular Function: binding (GO:0005488);; Cellular Component: nucleus (GO:0005…	--	--	--	--	--	--	--	--	mCG141959 [Mus musculus]
Rattus_norvegicus_newGene_124148	--	--	--	--	--	--	--	--	LINE-1 retrotransposable element ORF2 protein OS=Mus musculus OX=10090 GN=Pol PE=1 SV=2	S	Function unknown	unnamed protein product, partial [Rattus norvegicus]
Rattus_norvegicus_newGene_54333	--	--	Biological Process: response to hypoxia (GO:0001666);; Molecular Function: complement component C1q binding (GO:0001849);; Molecular Function: aminoacyl-tRNA ligase activity (GO:0004812);; Molecular Function: calcium ion binding (GO:0005509);; Molecular Function: ATP binding (GO:0005524);; Cellular Component: extracellular space (GO:0005615);; Biological Process: tRNA aminoacylation for protein t…	--	--	--	--	Protein of unknown function (DUF3704)	LINE-1 retrotransposable element ORF2 protein OS=Mus musculus OX=10090 GN=Pol PE=1 SV=2	S	Function unknown	ORF4 [Rattus norvegicus]
Rattus_norvegicus_newGene_3346	--	--	Molecular Function: single-stranded RNA binding (GO:0003727);; Molecular Function: structural constituent of ribosome (GO:0003735);; Cellular Component: ribosome (GO:0005840);; Biological Process: translation (GO:0006412);; Cellular Component: integral component of membrane (GO:0016021);; Biological Process: transposition, RNA-mediated (GO:0032197);;	--	--	--	--	--	LINE-1 retrotransposable element ORF1 protein OS=Mus musculus OX=10090 GN=Lire1 PE=1 SV=2	S	Function unknown	LRRGT00149 [Rattus norvegicus]
Rattus_norvegicus_newGene_88820	--	--	--	--	--	--	--	--	--	--	--	rCG59786 [Rattus norvegicus]
Rattus_norvegicus_newGene_95329	--	--	Molecular Function: single-stranded RNA binding (GO:0003727);; Molecular Function: structural constituent of ribosome (GO:0003735);; Molecular Function: 11-beta-hydroxysteroid dehydrogenase [NAD(P)] activity (GO:0003845);; Molecular Function: aminoacyl-tRNA ligase activity (GO:0004812);; Molecular Function: steroid binding (GO:0005496);; Molecular Function: ATP binding (GO:0005524);; Cellular Com…	--	--	--	--	--	LINE-1 retrotransposable element ORF1 protein OS=Mus musculus OX=10090 GN=Lire1 PE=1 SV=2	S	Function unknown	unnamed protein product, partial [Rattus norvegicus]
Rattus_norvegicus_newGene_119953	--	--	--	--	--	--	--	--	--	U	Intracellular trafficking, secretion, and vesicular transport	LRRGT00019 [Rattus norvegicus]
Rattus_norvegicus_newGene_23614	--	--	--	--	--	--	--	--	--	--	--	mCG145843, partial [Mus musculus]
Rattus_norvegicus_newGene_50233	--	--	--	--	--	--	--	--	--	--	--	rCG50444, partial [Rattus norvegicus]
Rattus_norvegicus_newGene_118768	[R]	General function prediction only	--	--	--	[R]	General function prediction only	--	Zinc finger protein 431 OS=Mus musculus OX=10090 GN=Znf431 PE=1 SV=1	S	Function unknown	PREDICTED: zinc finger protein 431-like isoform X2 [Rattus norvegicus]
Rattus_norvegicus_newGene_10018	--	--	--	--	--	--	--	--	LINE-1 retrotransposable element ORF1 protein OS=Mus musculus OX=10090 GN=Lire1 PE=1 SV=2	S	Function unknown	ORF1 [Rattus norvegicus]
Rattus_norvegicus_newGene_55205	--	--	Biological Process: response to hypoxia (GO:0001666);; Molecular Function: complement component C1q binding (GO:0001849);; Molecular Function: calcium ion binding (GO:0005509);; Cellular Component: extracellular space (GO:0005615);; Cellular Component: endoplasmic reticulum membrane (GO:0005789);; Cellular Component: plasma membrane (GO:0005886);; Biological Process: phosphatidylserine metabolic …	--	--	--	--	Protein of unknown function (DUF1725)	LINE-1 retrotransposable element ORF2 protein OS=Mus musculus OX=10090 GN=Pol PE=1 SV=2	S	Function unknown	endonuclease/reverse transcriptase [Rattus norvegicus]
Rattus_norvegicus_newGene_105843	--	--	Biological Process: spliceosomal complex assembly (GO:0000245);; Biological Process: spliceosomal snRNP assembly (GO:0000387);; Molecular Function: L-alanine:2-oxoglutarate aminotransferase activity (GO:0004021);; Molecular Function: integrin binding (GO:0005178);; Cellular Component: basement membrane (GO:0005604);; Cellular Component: spliceosomal complex (GO:0005681);; Cellular Component: nucl…	--	--	--	--	--	--	E	Amino acid transport and metabolism	mCG1028420, partial [Mus musculus]
Rattus_norvegicus_newGene_131665	--	--	--	--	--	--	--	--	--	--	--	rCG44535 [Rattus norvegicus]
Rattus_norvegicus_newGene_45934	[O]	Posttranslational modification, protein turnover, chaperones	Biological Process: G1/S transition of mitotic cell cycle (GO:0000082);; Cellular Component: ubiquitin ligase complex (GO:0000151);; Cellular Component: Prp19 complex (GO:0000974);; Molecular Function: phosphatidylserine binding (GO:0001786);; Biological Process: kidney development (GO:0001822);; Biological Process: positive regulation of T cell mediated cytotoxicity (GO:0001916);; Cellular Compo…	K03283|3.85973e-61|pale:102893956|K03283 heat shock 70kDa protein 1/8 | (RefSeq) HSPA8; heat shock protein family A (Hsp70) member 8	Spliceosome (ko03040);MAPK signaling pathway (ko04010);Protein processing in endoplasmic reticulum (ko04141);Endocytosis (ko04144);Longevity regulating pathway - multiple species (ko04213);Antigen processing and presentation (ko04612);Estrogen signaling pathway (ko04915);Legionellosis (ko05134);Toxoplasmosis (ko05145);Measles (ko05162);Influenza A (ko05164);Epstein-Barr virus infection (ko05169)	[O]	Posttranslational modification, protein turnover, chaperones	Hsp70 protein	Heat shock cognate 71 kDa protein OS=Rattus norvegicus OX=10116 GN=Hspa8 PE=1 SV=1	O	Posttranslational modification, protein turnover, chaperones	Heat shock cognate 71 kDa protein [Fukomys damarensis]
Rattus_norvegicus_newGene_119358	--	--	--	K09228|3.39366e-89|ngi:103752360|K09228 KRAB domain-containing zinc finger protein | (RefSeq) Zim3; zinc finger imprinted 3	--	[R]	General function prediction only	Zinc finger, C2H2 type;; Zinc-finger double domain;; C2H2-type zinc finger;; Zinc-finger double-stranded RNA-binding;; Zinc-finger double domain;; Zinc finger, C2H2 type;; Desulfoferrodoxin, N-terminal domain	Zinc finger protein 184 OS=Mus musculus OX=10090 GN=Zfp184 PE=2 SV=1	S	Function unknown	PREDICTED: zinc finger imprinted 3 [Nannospalax galili]
Rattus_norvegicus_newGene_119420	--	--	Biological Process: negative regulation of cell-matrix adhesion (GO:0001953);; Biological Process: activation of cysteine-type endopeptidase activity involved in apoptotic process (GO:0006919);; Biological Process: positive regulation of cell proliferation (GO:0008284);; Cellular Component: integral component of Golgi membrane (GO:0030173);; Biological Process: response to retinoic acid (GO:00325…	--	--	--	--	--	--	--	--	LRRGT00034 [Rattus norvegicus]
Rattus_norvegicus_newGene_110655	--	--	--	--	--	--	--	--	--	--	--	hypothetical protein H671_3g11143 [Cricetulus griseus]
Rattus_norvegicus_newGene_138917	--	--	--	--	--	--	--	--	LINE-1 retrotransposable element ORF2 protein OS=Mus musculus OX=10090 GN=Pol PE=1 SV=2	--	--	rCG65928, partial [Rattus norvegicus]
Rattus_norvegicus_newGene_23319	--	--	--	--	--	--	--	--	--	--	--	mCG146276, partial [Mus musculus]
Rattus_norvegicus_newGene_88844	--	--	Molecular Function: 11-beta-hydroxysteroid dehydrogenase [NAD(P)] activity (GO:0003845);; Molecular Function: RNA-directed DNA polymerase activity (GO:0003964);; Molecular Function: steroid binding (GO:0005496);; Cellular Component: endoplasmic reticulum membrane (GO:0005789);; Cellular Component: rough endoplasmic reticulum (GO:0005791);; Biological Process: RNA-dependent DNA biosynthetic proces…	--	--	--	--	--	LINE-1 retrotransposable element ORF2 protein OS=Mus musculus OX=10090 GN=Pol PE=1 SV=2	S	Function unknown	LRRGT00194 [Rattus norvegicus]
Rattus_norvegicus_newGene_4742	--	--	Cellular Component: acrosomal vesicle (GO:0001669);; Molecular Function: serine-type endopeptidase inhibitor activity (GO:0004867);; Cellular Component: extracellular space (GO:0005615);; Molecular Function: chemokine activity (GO:0008009);; Biological Process: cell proliferation (GO:0008283);; Cellular Component: integral component of membrane (GO:0016021);; Molecular Function: ligase activity (…	--	--	--	--	--	--	S	Function unknown	mCG1045525, partial [Mus musculus]
Rattus_norvegicus_newGene_80038	--	--	Biological Process: negative regulation of transcription from RNA polymerase II promoter (GO:0000122);; Cellular Component: chromatin (GO:0000785);; Molecular Function: p53 binding (GO:0002039);; Molecular Function: chromatin binding (GO:0003682);; Molecular Function: damaged DNA binding (GO:0003684);; Molecular Function: double-stranded DNA binding (GO:0003690);; Molecular Function: transcriptio…	--	--	--	--	--	--	--	--	mCG1289 [Mus musculus]
Rattus_norvegicus_newGene_93609	--	--	Cellular Component: extracellular region (GO:0005576);; Molecular Function: chemokine activity (GO:0008009);; Biological Process: cell proliferation (GO:0008283);; Cellular Component: integral component of membrane (GO:0016021);; Biological Process: neutrophil chemotaxis (GO:0030593);; Biological Process: secretion by cell (GO:0032940);; Biological Process: macrophage chemotaxis (GO:0048246);; Bi…	--	--	--	--	--	E3 ubiquitin-protein ligase NEDD4 OS=Mus musculus OX=10090 GN=Nedd4 PE=1 SV=3	--	--	mCG1045525, partial [Mus musculus]
Rattus_norvegicus_newGene_10071	--	--	--	--	--	--	--	--	--	--	--	rCG43761, isoform CRA_a [Rattus norvegicus]
Rattus_norvegicus_newGene_81590	--	--	--	--	--	--	--	--	--	--	--	mCG1050984 [Mus musculus]
Rattus_norvegicus_newGene_55249	--	--	--	--	--	--	--	Takusan	--	--	--	PREDICTED: uncharacterized protein LOC108348366 isoform X1 [Rattus norvegicus]
Rattus_norvegicus_newGene_128952	--	--	Molecular Function: single-stranded RNA binding (GO:0003727);; Molecular Function: structural constituent of ribosome (GO:0003735);; Molecular Function: aminoacyl-tRNA ligase activity (GO:0004812);; Molecular Function: ATP binding (GO:0005524);; Cellular Component: ribosome (GO:0005840);; Biological Process: tRNA aminoacylation for protein translation (GO:0006418);; Cellular Component: integral c…	--	--	--	--	--	LINE-1 retrotransposable element ORF1 protein OS=Mus musculus OX=10090 GN=Lire1 PE=1 SV=2	S	Function unknown	LRRGT00176 [Rattus norvegicus]
Rattus_norvegicus_newGene_80205	--	--	Biological Process: nuclear-transcribed mRNA catabolic process, nonsense-mediated decay (GO:0000184);; Cellular Component: cytoplasm (GO:0005737);; Cellular Component: exon-exon junction complex (GO:0035145);; Molecular Function: ribosome binding (GO:0043022);; Molecular Function: RNA binding (GO:0044822);; Biological Process: positive regulation of translation (GO:0045727);; Biological Process: …	K14294|3.6978e-57|rno:366790|K14294 partner of Y14 and mago | (RefSeq) Pym1, RGD1306096, Wibg; PYM homolog 1, exon junction complex associated factor	RNA transport (ko03013);mRNA surveillance pathway (ko03015)	[S]	Function unknown	--	Partner of Y14 and mago OS=Mus musculus OX=10090 GN=Pym1 PE=1 SV=2	K	Transcription	partner of Y14 and mago isoform X2 [Mus caroli]
Rattus_norvegicus_newGene_16271	--	--	Molecular Function: 11-beta-hydroxysteroid dehydrogenase [NAD(P)] activity (GO:0003845);; Molecular Function: steroid binding (GO:0005496);; Cellular Component: endoplasmic reticulum membrane (GO:0005789);; Cellular Component: rough endoplasmic reticulum (GO:0005791);; Cellular Component: plasma membrane (GO:0005886);; Biological Process: phosphatidylserine metabolic process (GO:0006658);; Biolog…	--	--	[R]	General function prediction only	--	LINE-1 retrotransposable element ORF2 protein OS=Mus musculus OX=10090 GN=Pol PE=1 SV=2	S	Function unknown	ORF3 [Rattus norvegicus]
Rattus_norvegicus_newGene_92656	--	--	Molecular Function: translation elongation factor activity (GO:0003746);; Cellular Component: nucleus (GO:0005634);; Biological Process: regulation of transcription from RNA polymerase II promoter (GO:0006357);; Biological Process: translational elongation (GO:0006414);; Molecular Function: WW domain binding (GO:0050699);;	--	--	--	--	--	Transcription elongation factor A protein-like 5 OS=Mus musculus OX=10090 GN=Tceal5 PE=1 SV=1	K	Transcription	transcription elongation factor A (SII)-like 5, partial [Mus musculus]
Rattus_norvegicus_newGene_18879	--	--	Biological Process: negative regulation of transcription from RNA polymerase II promoter (GO:0000122);; Molecular Function: RNA polymerase II regulatory region sequence-specific DNA binding (GO:0000977);; Molecular Function: transcriptional repressor activity, RNA polymerase II transcription regulatory region sequence-specific binding (GO:0001227);; Biological Process: kidney development (GO:0001…	--	--	--	--	--	AT-rich interactive domain-containing protein 5B OS=Mus musculus OX=10090 GN=Arid5b PE=1 SV=3	K	Transcription	AT rich interactive domain 5B (Mrf1 like) (predicted), isoform CRA_b [Rattus norvegicus]
Rattus_norvegicus_newGene_131322	--	--	--	--	--	--	--	Protein of unknown function (DUF1725)	--	S	Function unknown	unknown protein [Rattus norvegicus]
Rattus_norvegicus_newGene_101422	--	--	Cellular Component: extracellular region (GO:0005576);; Molecular Function: chemokine activity (GO:0008009);; Biological Process: cell proliferation (GO:0008283);; Cellular Component: integral component of membrane (GO:0016021);; Biological Process: neutrophil chemotaxis (GO:0030593);; Biological Process: secretion by cell (GO:0032940);; Biological Process: macrophage chemotaxis (GO:0048246);; Bi…	--	--	--	--	--	--	--	--	rCG32845 [Rattus norvegicus]
Rattus_norvegicus_newGene_75875	--	--	--	--	--	--	--	--	--	--	--	unnamed protein product, partial [Mus musculus]
Rattus_norvegicus_newGene_43131	--	--	--	--	--	--	--	L1 transposable element RBD-like domain	LINE-1 retrotransposable element ORF1 protein OS=Mus musculus OX=10090 GN=Lire1 PE=1 SV=2	S	Function unknown	nucleic acid binding protein [Rattus norvegicus]
Rattus_norvegicus_newGene_102334	--	--	Molecular Function: receptor binding (GO:0005102);; Molecular Function: structural molecule activity (GO:0005198);; Molecular Function: lamin binding (GO:0005521);; Cellular Component: nucleoplasm (GO:0005654);; Cellular Component: Golgi apparatus (GO:0005794);; Cellular Component: spindle (GO:0005819);; Biological Process: Golgi organization (GO:0007030);; Biological Process: brain development (…	K19326|5.97217e-31|cge:100769533|K19326 nesprin-1 | (RefSeq) nesprin-1	--	[Z]	Cytoskeleton	--	Nesprin-1 OS=Mus musculus OX=10090 GN=Syne1 PE=1 SV=2	Z	Cytoskeleton	candidate plasticity protein 2b [Rattus norvegicus]
Rattus_norvegicus_newGene_94093	--	--	Cellular Component: mitochondrion (GO:0005739);; Molecular Function: NADH dehydrogenase (ubiquinone) activity (GO:0008137);; Biological Process: respiratory electron transport chain (GO:0022904);; Biological Process: negative regulation of insulin secretion involved in cellular response to glucose stimulus (GO:0061179);; Biological Process: reactive oxygen species metabolic process (GO:0072593);;	--	--	--	--	--	--	S	Function unknown	mCG146898 [Mus musculus]
Rattus_norvegicus_newGene_18870	--	--	Biological Process: negative regulation of transcription from RNA polymerase II promoter (GO:0000122);; Molecular Function: RNA polymerase II regulatory region sequence-specific DNA binding (GO:0000977);; Molecular Function: transcriptional repressor activity, RNA polymerase II transcription regulatory region sequence-specific binding (GO:0001227);; Biological Process: kidney development (GO:0001…	--	--	--	--	--	AT-rich interactive domain-containing protein 5B OS=Mus musculus OX=10090 GN=Arid5b PE=1 SV=3	S	Function unknown	AT-rich interactive domain-containing protein 5B-like [Castor canadensis]
Rattus_norvegicus_newGene_33944	--	--	Molecular Function: 11-beta-hydroxysteroid dehydrogenase [NAD(P)] activity (GO:0003845);; Molecular Function: steroid binding (GO:0005496);; Cellular Component: endoplasmic reticulum membrane (GO:0005789);; Cellular Component: rough endoplasmic reticulum (GO:0005791);; Cellular Component: plasma membrane (GO:0005886);; Biological Process: phosphatidylserine metabolic process (GO:0006658);; Biolog…	--	--	--	--	--	LINE-1 retrotransposable element ORF2 protein OS=Mus musculus OX=10090 GN=Pol PE=1 SV=2	S	Function unknown	rCG50128, partial [Rattus norvegicus]
Rattus_norvegicus_newGene_52871	--	--	Cellular Component: condensed chromosome outer kinetochore (GO:0000940);; Cellular Component: cytoplasm (GO:0005737);; Cellular Component: spindle microtubule (GO:0005876);; Biological Process: chromosome segregation (GO:0007059);; Biological Process: mitotic cell cycle (GO:0007067);; Molecular Function: microtubule binding (GO:0008017);; Biological Process: regulation of microtubule polymerizati…	--	--	--	--	Spindle and kinetochore-associated protein 2	Spindle and kinetochore-associated protein 2 OS=Rattus norvegicus OX=10116 GN=Ska2 PE=2 SV=1	S	Function unknown	spindle and kinetochore-associated protein 2 [Rattus norvegicus]
Rattus_norvegicus_newGene_106251	--	--	Molecular Function: RNA-directed DNA polymerase activity (GO:0003964);; Biological Process: RNA-dependent DNA biosynthetic process (GO:0006278);;	--	--	--	--	Reverse transcriptase (RNA-dependent DNA polymerase)	LINE-1 retrotransposable element ORF2 protein OS=Mus musculus OX=10090 GN=Pol PE=1 SV=2	S	Function unknown	rCG60953 [Rattus norvegicus]
Rattus_norvegicus_newGene_36993	--	--	--	--	--	--	--	Protein of unknown function (DUF1725)	LINE-1 retrotransposable element ORF2 protein OS=Mus musculus OX=10090 GN=Pol PE=1 SV=2	S	Function unknown	ORF4 [Rattus norvegicus]
Rattus_norvegicus_newGene_143255	--	--	Molecular Function: aminoacyl-tRNA ligase activity (GO:0004812);; Molecular Function: ATP binding (GO:0005524);; Biological Process: tRNA aminoacylation for protein translation (GO:0006418);; Biological Process: protein targeting to vacuole (GO:0006623);; Biological Process: nervous system development (GO:0007399);; Biological Process: locomotory behavior (GO:0007626);; Cellular Component: integr…	--	--	--	--	Protein of unknown function (DUF3704)	LINE-1 retrotransposable element ORF2 protein OS=Mus musculus OX=10090 GN=Pol PE=1 SV=2	U	Intracellular trafficking, secretion, and vesicular transport	Da1-12 [Rattus norvegicus]
Rattus_norvegicus_newGene_88564	[L]	Replication, recombination and repair	--	--	--	--	--	--	LINE-1 retrotransposable element ORF1 protein OS=Mus musculus OX=10090 GN=Lire1 PE=1 SV=2	S	Function unknown	nucleic acid binding protein [Rattus norvegicus]
Rattus_norvegicus_newGene_57257	--	--	Biological Process: response to hypoxia (GO:0001666);; Molecular Function: complement component C1q binding (GO:0001849);; Molecular Function: calcium ion binding (GO:0005509);; Cellular Component: extracellular space (GO:0005615);; Cellular Component: endoplasmic reticulum membrane (GO:0005789);; Cellular Component: plasma membrane (GO:0005886);; Biological Process: phosphatidylserine metabolic …	--	--	--	--	Protein of unknown function (DUF3704)	LINE-1 retrotransposable element ORF2 protein OS=Mus musculus OX=10090 GN=Pol PE=1 SV=2	S	Function unknown	LRRGT00194 [Rattus norvegicus]
Rattus_norvegicus_newGene_62163	--	--	Molecular Function: single-stranded RNA binding (GO:0003727);; Molecular Function: structural constituent of ribosome (GO:0003735);; Cellular Component: ribosome (GO:0005840);; Biological Process: translation (GO:0006412);; Cellular Component: integral component of membrane (GO:0016021);; Biological Process: transposition, RNA-mediated (GO:0032197);;	--	--	--	--	--	LINE-1 retrotransposable element ORF1 protein OS=Mus musculus OX=10090 GN=Lire1 PE=1 SV=2	S	Function unknown	LRRGT00149 [Rattus norvegicus]
Rattus_norvegicus_newGene_22642	[L]	Replication, recombination and repair	--	--	--	--	--	--	LINE-1 retrotransposable element ORF1 protein OS=Mus musculus OX=10090 GN=Lire1 PE=1 SV=2	S	Function unknown	LRRGT00008 [Rattus norvegicus]
Rattus_norvegicus_newGene_3362	[L]	Replication, recombination and repair	--	--	--	--	--	--	LINE-1 retrotransposable element ORF2 protein OS=Mus musculus OX=10090 GN=Pol PE=1 SV=2	S	Function unknown	unnamed protein product, partial [Rattus norvegicus]
Rattus_norvegicus_newGene_140541	--	--	Cellular Component: bicellular tight junction (GO:0005923);; Molecular Function: protein binding, bridging (GO:0030674);; Biological Process: establishment of epithelial cell polarity (GO:0090162);;	--	--	--	--	--	--	S	Function unknown	FERM domain-containing protein 4A [Rattus norvegicus]
Rattus_norvegicus_newGene_93218	--	--	Molecular Function: cytokine activity (GO:0005125);; Molecular Function: ciliary neurotrophic factor receptor binding (GO:0005127);; Molecular Function: interleukin-6 receptor binding (GO:0005138);; Cellular Component: nucleus (GO:0005634);; Cellular Component: cytosol (GO:0005829);; Molecular Function: growth factor activity (GO:0008083);; Biological Process: positive regulation of cell prolifer…	--	--	--	--	--	--	--	--	ciliary neurotrophic factor, isoform CRA_d [Rattus norvegicus]
Rattus_norvegicus_newGene_34683	--	--	Cellular Component: extracellular region (GO:0005576);; Molecular Function: chemokine activity (GO:0008009);; Biological Process: cell proliferation (GO:0008283);; Cellular Component: integral component of membrane (GO:0016021);; Molecular Function: ligase activity (GO:0016874);; Biological Process: neutrophil chemotaxis (GO:0030593);; Biological Process: secretion by cell (GO:0032940);; Biologic…	--	--	--	--	--	--	S	Function unknown	PREDICTED: small lysine-rich protein 1 isoform X1 [Rattus norvegicus]
Rattus_norvegicus_newGene_130329	[L]	Replication, recombination and repair	--	--	--	[TU]	--	Protein of unknown function (DUF3704);; EF-hand domain	LINE-1 retrotransposable element ORF2 protein OS=Mus musculus OX=10090 GN=Pol PE=1 SV=2	S	Function unknown	endonuclease/reverse transcriptase [Rattus norvegicus]
Rattus_norvegicus_newGene_37610	--	--	Molecular Function: cytokine activity (GO:0005125);; Molecular Function: ciliary neurotrophic factor receptor binding (GO:0005127);; Molecular Function: interleukin-6 receptor binding (GO:0005138);; Cellular Component: nucleus (GO:0005634);; Cellular Component: cytosol (GO:0005829);; Molecular Function: growth factor activity (GO:0008083);; Biological Process: positive regulation of cell prolifer…	--	--	--	--	--	--	--	--	ciliary neurotrophic factor, isoform CRA_d [Rattus norvegicus]
Rattus_norvegicus_newGene_135589	--	--	Molecular Function: single-stranded RNA binding (GO:0003727);; Molecular Function: 11-beta-hydroxysteroid dehydrogenase [NAD(P)] activity (GO:0003845);; Molecular Function: steroid binding (GO:0005496);; Cellular Component: rough endoplasmic reticulum (GO:0005791);; Biological Process: glucocorticoid biosynthetic process (GO:0006704);; Biological Process: glucocorticoid catabolic process (GO:0006…	--	--	--	--	--	--	S	Function unknown	LRRGT00049 [Rattus norvegicus]
Rattus_norvegicus_newGene_8159	--	--	--	--	--	--	--	--	--	--	--	PREDICTED: LOW QUALITY PROTEIN: uncharacterized protein LOC102555316 [Rattus norvegicus]
Rattus_norvegicus_newGene_114421	--	--	--	--	--	--	--	--	--	--	--	mCG141043, partial [Mus musculus]
Rattus_norvegicus_newGene_109188	--	--	Cellular Component: extracellular space (GO:0005615);; Molecular Function: chemokine activity (GO:0008009);; Biological Process: cell proliferation (GO:0008283);; Cellular Component: integral component of membrane (GO:0016021);; Biological Process: neutrophil chemotaxis (GO:0030593);; Biological Process: secretion by cell (GO:0032940);; Biological Process: macrophage chemotaxis (GO:0048246);; Bio…	--	--	--	--	--	--	--	--	rCG39016, isoform CRA_b [Rattus norvegicus]
Rattus_norvegicus_newGene_65185	--	--	Biological Process: response to hypoxia (GO:0001666);; Molecular Function: complement component C1q binding (GO:0001849);; Molecular Function: calcium ion binding (GO:0005509);; Cellular Component: extracellular space (GO:0005615);; Biological Process: acute-phase response (GO:0006953);; Biological Process: complement activation, classical pathway (GO:0006958);; Biological Process: aging (GO:0007…	--	--	--	--	--	--	--	--	Ac1262 [Rattus norvegicus]
Rattus_norvegicus_newGene_88407	--	--	--	--	--	--	--	FAM27 D and E protein family	LINE-1 retrotransposable element ORF2 protein OS=Mus musculus OX=10090 GN=Pol PE=1 SV=2	S	Function unknown	ORF4 [Rattus norvegicus]
Rattus_norvegicus_newGene_107484	--	--	Molecular Function: 11-beta-hydroxysteroid dehydrogenase [NAD(P)] activity (GO:0003845);; Molecular Function: steroid binding (GO:0005496);; Cellular Component: endoplasmic reticulum membrane (GO:0005789);; Cellular Component: rough endoplasmic reticulum (GO:0005791);; Cellular Component: plasma membrane (GO:0005886);; Biological Process: phosphatidylserine metabolic process (GO:0006658);; Biolog…	--	--	--	--	Reverse transcriptase (RNA-dependent DNA polymerase)	LINE-1 retrotransposable element ORF2 protein OS=Mus musculus OX=10090 GN=Pol PE=1 SV=2	S	Function unknown	LRRGT00143 [Rattus norvegicus]
Rattus_norvegicus_newGene_90274	--	--	Molecular Function: Rho guanyl-nucleotide exchange factor activity (GO:0005089);; Molecular Function: protein binding (GO:0005515);; Cellular Component: plasma membrane (GO:0005886);; Cellular Component: cell cortex (GO:0005938);; Biological Process: regulation of Rho protein signal transduction (GO:0035023);; Biological Process: receptor clustering (GO:0043113);; Biological Process: positive reg…	K20686|0|ocu:100338091|K20686 Rho guanine nucleotide exchange factor 9 | (RefSeq) ARHGEF9; Cdc42 guanine nucleotide exchange factor 9	--	[T]	Signal transduction mechanisms	RhoGEF domain;; SH3 domain;; Variant SH3 domain;; Variant SH3 domain;; PH domain	Rho guanine nucleotide exchange factor 9 OS=Mus musculus OX=10090 GN=Arhgef9 PE=1 SV=1	T	Signal transduction mechanisms	rho guanine nucleotide exchange factor 9 isoform X3 [Octodon degus]
Rattus_norvegicus_newGene_35461	--	--	Biological Process: hematopoietic progenitor cell differentiation (GO:0002244);; Cellular Component: plasma membrane (GO:0005886);; Biological Process: negative regulation of anion channel activity (GO:0010360);; Biological Process: positive regulation of cell migration (GO:0030335);; Molecular Function: ion channel binding (GO:0044325);; Biological Process: positive regulation of protein targeti…	--	--	--	--	--	TRPM8 channel-associated factor 2 OS=Mus musculus OX=10090 GN=Tcaf2 PE=1 SV=1	S	Function unknown	PREDICTED: TRPM8 channel-associated factor 2-like [Rattus norvegicus]
Rattus_norvegicus_newGene_93795	[R]	General function prediction only	Biological Process: cell morphogenesis (GO:0000902);; Cellular Component: extracellular region (GO:0005576);; Cellular Component: nucleus (GO:0005634);; Cellular Component: cytoskeleton (GO:0005856);; Cellular Component: integral component of plasma membrane (GO:0005887);; Biological Process: regulation of transcription from RNA polymerase III promoter (GO:0006359);; Biological Process: heterophi…	--	--	[S]	Function unknown	NHL repeat;; RHS Repeat	Teneurin-1 OS=Mus musculus OX=10090 GN=Tenm1 PE=1 SV=1	S	Function unknown	teneurin-1 isoform X1 [Mus caroli]
Rattus_norvegicus_newGene_20212	--	--	Cellular Component: integral component of membrane (GO:0016021);;	--	--	--	--	--	--	S	Function unknown	PREDICTED: transmembrane protein FLJ37396 isoform X4 [Rattus norvegicus]
Rattus_norvegicus_newGene_63181	--	--	Molecular Function: aminoacyl-tRNA ligase activity (GO:0004812);; Molecular Function: ATP binding (GO:0005524);; Biological Process: tRNA aminoacylation for protein translation (GO:0006418);;	--	--	--	--	Protein of unknown function (DUF3704)	LINE-1 retrotransposable element ORF2 protein OS=Mus musculus OX=10090 GN=Pol PE=1 SV=2	S	Function unknown	rCG59005 [Rattus norvegicus]
Rattus_norvegicus_newGene_4694	--	--	Cellular Component: acrosomal vesicle (GO:0001669);; Molecular Function: serine-type endopeptidase inhibitor activity (GO:0004867);; Cellular Component: extracellular space (GO:0005615);; Molecular Function: chemokine activity (GO:0008009);; Biological Process: cell proliferation (GO:0008283);; Cellular Component: integral component of membrane (GO:0016021);; Biological Process: neutrophil chemot…	--	--	--	--	--	--	O	Posttranslational modification, protein turnover, chaperones	mCG1045525, partial [Mus musculus]
Rattus_norvegicus_newGene_143749	--	--	Cellular Component: protein phosphatase type 2A complex (GO:0000159);; Molecular Function: protein serine/threonine phosphatase activity (GO:0004722);; Cellular Component: nucleoplasm (GO:0005654);; Cellular Component: cytosol (GO:0005829);; Biological Process: energy reserve metabolic process (GO:0006112);; Molecular Function: phosphatidate phosphatase activity (GO:0008195);; Biological Process:…	K04354|1.33587e-60|rno:246255|K04354 serine/threonine-protein phosphatase 2A regulatory subunit B | (RefSeq) Ppp2r2d; protein phosphatase 2, regulatory subunit B, delta	mRNA surveillance pathway (ko03015);Sphingolipid signaling pathway (ko04071);PI3K-Akt signaling pathway (ko04151);AMPK signaling pathway (ko04152);Adrenergic signaling in cardiomyocytes (ko04261);Hippo signaling pathway (ko04390);Tight junction (ko04530);Dopaminergic synapse (ko04728);Chagas disease (American trypanosomiasis) (ko05142);Hepatitis C (ko05160)	[T]	Signal transduction mechanisms	--	Serine/threonine-protein phosphatase 2A 55 kDa regulatory subunit B delta isoform OS=Mus musculus OX=10090 GN=Ppp2r2d PE=1 SV=1	T	Signal transduction mechanisms	protein phosphatase 2, regulatory subunit B, delta isoform, isoform CRA_b [Rattus norvegicus]
Rattus_norvegicus_newGene_57773	--	--	Biological Process: response to hypoxia (GO:0001666);; Molecular Function: complement component C1q binding (GO:0001849);; Molecular Function: calcium ion binding (GO:0005509);; Cellular Component: extracellular space (GO:0005615);; Biological Process: DNA metabolic process (GO:0006259);; Biological Process: transcription, DNA-templated (GO:0006351);; Biological Process: acute-phase response (GO:…	K12878|8.57935e-08|rno:291797|K12878 THO complex subunit 1 | (RefSeq) Thoc1, LRRGT00070; THO complex 1	RNA transport (ko03013);Spliceosome (ko03040)	--	--	--	--	--	--	mCG148474 [Mus musculus]
Rattus_norvegicus_newGene_91575	--	--	Biological Process: spliceosomal snRNP assembly (GO:0000387);; Cellular Component: Prp19 complex (GO:0000974);; Molecular Function: U6 snRNA binding (GO:0017070);; Molecular Function: pre-mRNA binding (GO:0036002);; Cellular Component: U2-type catalytic step 1 spliceosome (GO:0071006);; Cellular Component: U2-type catalytic step 2 spliceosome (GO:0071007);;	--	--	[F]	Nucleotide transport and metabolism	Connector enhancer of kinase suppressor of ras;; SAM domain (Sterile alpha motif);; SAM domain (Sterile alpha motif)	--	S	Function unknown	PREDICTED: uncharacterized protein LOC100363993 isoform X2 [Rattus norvegicus]
Rattus_norvegicus_newGene_147694	--	--	--	K04079|9.31545e-06|mcf:102123807|K04079 molecular chaperone HtpG | (RefSeq) heat shock protein HSP 90-alpha-like	Protein processing in endoplasmic reticulum (ko04141);PI3K-Akt signaling pathway (ko04151);Antigen processing and presentation (ko04612);NOD-like receptor signaling pathway (ko04621);Progesterone-mediated oocyte maturation (ko04914);Estrogen signaling pathway (ko04915);Pathways in cancer (ko05200);Prostate cancer (ko05215)	--	--	--	LINE-1 retrotransposable element ORF1 protein OS=Mus musculus OX=10090 GN=Lire1 PE=1 SV=2	S	Function unknown	RNP particle component, partial [Mus musculus]
Rattus_norvegicus_newGene_130568	--	--	--	--	--	--	--	--	--	--	--	rCG63049 [Rattus norvegicus]
Rattus_norvegicus_newGene_104176	--	--	--	--	--	--	--	--	--	--	--	rCG41169 [Rattus norvegicus]
Rattus_norvegicus_newGene_10561	--	--	Molecular Function: cytokine activity (GO:0005125);; Molecular Function: ciliary neurotrophic factor receptor binding (GO:0005127);; Molecular Function: interleukin-6 receptor binding (GO:0005138);; Cellular Component: nucleus (GO:0005634);; Cellular Component: cytosol (GO:0005829);; Molecular Function: growth factor activity (GO:0008083);; Biological Process: positive regulation of cell prolifer…	--	--	--	--	--	--	--	--	ciliary neurotrophic factor, isoform CRA_d [Rattus norvegicus]
Rattus_norvegicus_newGene_66327	--	--	--	--	--	--	--	--	--	--	--	rCG57262 [Rattus norvegicus]
Rattus_norvegicus_newGene_74553	--	--	--	--	--	--	--	--	--	--	--	rCG58100 [Rattus norvegicus]
Rattus_norvegicus_newGene_118017	--	--	Molecular Function: diacylglycerol cholinephosphotransferase activity (GO:0004142);; Cellular Component: Golgi apparatus (GO:0005794);; Biological Process: phosphatidylcholine biosynthetic process (GO:0006656);; Biological Process: platelet activating factor biosynthetic process (GO:0006663);; Cellular Component: integral component of membrane (GO:0016021);; Molecular Function: metal ion binding …	--	--	--	--	--	--	--	--	alsin isoform 2 [Mus musculus]
Rattus_norvegicus_newGene_93292	--	--	Biological Process: in utero embryonic development (GO:0001701);; Biological Process: somitogenesis (GO:0001756);; Molecular Function: protein kinase activity (GO:0004672);; Molecular Function: structural constituent of cytoskeleton (GO:0005200);; Cellular Component: muscle myosin complex (GO:0005859);; Biological Process: striated muscle contraction (GO:0006941);; Biological Process: adult heart…	--	--	--	--	--	LINE-1 retrotransposable element ORF2 protein OS=Mus musculus OX=10090 GN=Pol PE=1 SV=2	S	Function unknown	rCG35606 [Rattus norvegicus]
Rattus_norvegicus_newGene_70120	--	--	--	--	--	--	--	--	--	A	RNA processing and modification	PREDICTED: RNA binding protein fox-1 homolog 2 isoform X13 [Mus musculus]
Rattus_norvegicus_newGene_50733	--	--	Molecular Function: 11-beta-hydroxysteroid dehydrogenase [NAD(P)] activity (GO:0003845);; Molecular Function: steroid binding (GO:0005496);; Cellular Component: endoplasmic reticulum membrane (GO:0005789);; Cellular Component: rough endoplasmic reticulum (GO:0005791);; Cellular Component: plasma membrane (GO:0005886);; Biological Process: phosphatidylserine metabolic process (GO:0006658);; Biolog…	--	--	[R]	General function prediction only	Reverse transcriptase (RNA-dependent DNA polymerase)	LINE-1 retrotransposable element ORF2 protein OS=Mus musculus OX=10090 GN=Pol PE=1 SV=2	S	Function unknown	rCG65853 [Rattus norvegicus]
Rattus_norvegicus_newGene_50592	--	--	Molecular Function: metallocarboxypeptidase activity (GO:0004181);; Cellular Component: Golgi apparatus (GO:0005794);; Cellular Component: centriole (GO:0005814);; Cellular Component: cytosol (GO:0005829);; Biological Process: proteolysis (GO:0006508);; Molecular Function: zinc ion binding (GO:0008270);; Molecular Function: tubulin binding (GO:0015631);; Biological Process: C-terminal protein deg…	--	--	--	--	--	Cytosolic carboxypeptidase 6 OS=Mus musculus OX=10090 GN=Agbl4 PE=1 SV=1	E	Amino acid transport and metabolism	PREDICTED: cytosolic carboxypeptidase 6-like [Rattus norvegicus]
Rattus_norvegicus_newGene_6478	--	--	--	--	--	--	--	--	--	--	--	rCG23031 [Rattus norvegicus]
Rattus_norvegicus_newGene_11835	--	--	--	--	--	[R]	General function prediction only	Gag P30 core shell protein;; Matrix protein (MA), p15	--	S	Function unknown	PREDICTED: uncharacterized protein LOC108167440 isoform X2 [Mus musculus]
Rattus_norvegicus_newGene_54361	--	--	Biological Process: negative regulation of cell-matrix adhesion (GO:0001953);; Molecular Function: single-stranded RNA binding (GO:0003727);; Molecular Function: 11-beta-hydroxysteroid dehydrogenase [NAD(P)] activity (GO:0003845);; Molecular Function: steroid binding (GO:0005496);; Cellular Component: rough endoplasmic reticulum (GO:0005791);; Biological Process: translation (GO:0006412);; Biolog…	--	--	--	--	--	--	--	--	LRRGT00015 [Rattus norvegicus]
Rattus_norvegicus_newGene_23934	--	--	Molecular Function: phosphatidylserine binding (GO:0001786);; Molecular Function: calcium ion binding (GO:0005509);; Molecular Function: calcium-dependent phospholipid binding (GO:0005544);; Molecular Function: phosphatidylinositol-4,5-bisphosphate binding (GO:0005546);; Biological Process: intracellular protein transport (GO:0006886);; Biological Process: vesicle docking involved in exocytosis (…	K17598|0|mcf:102115536|K17598 synaptotagmin-like protein | (RefSeq) SYTL2; synaptotagmin like 2	--	[TU]	--	--	Synaptotagmin-like protein 2 OS=Mus musculus OX=10090 GN=Sytl2 PE=1 SV=2	S	Function unknown	PREDICTED: synaptotagmin-like protein 2 isoform X12 [Rattus norvegicus]
Rattus_norvegicus_newGene_131136	--	--	Biological Process: response to hypoxia (GO:0001666);; Molecular Function: complement component C1q binding (GO:0001849);; Molecular Function: aminoacyl-tRNA ligase activity (GO:0004812);; Molecular Function: calcium ion binding (GO:0005509);; Molecular Function: ATP binding (GO:0005524);; Cellular Component: extracellular space (GO:0005615);; Biological Process: tRNA aminoacylation for protein t…	--	--	--	--	Protein of unknown function (DUF3704)	LINE-1 retrotransposable element ORF2 protein OS=Mus musculus OX=10090 GN=Pol PE=1 SV=2	S	Function unknown	ORF4 [Rattus norvegicus]
Rattus_norvegicus_newGene_59559	--	--	--	--	--	--	--	--	--	--	--	rCG27106 [Rattus norvegicus]
Rattus_norvegicus_newGene_101902	--	--	Cellular Component: acrosomal vesicle (GO:0001669);; Molecular Function: serine-type endopeptidase inhibitor activity (GO:0004867);; Cellular Component: extracellular space (GO:0005615);; Molecular Function: chemokine activity (GO:0008009);; Biological Process: cell proliferation (GO:0008283);; Cellular Component: integral component of membrane (GO:0016021);; Biological Process: neutrophil chemot…	--	--	--	--	--	E3 ubiquitin-protein ligase NEDD4 OS=Mus musculus OX=10090 GN=Nedd4 PE=1 SV=3	O	Posttranslational modification, protein turnover, chaperones	mCG1045525, partial [Mus musculus]
Rattus_norvegicus_newGene_2260	--	--	--	--	--	--	--	L1 transposable element dsRBD-like domain	LINE-1 retrotransposable element ORF2 protein OS=Mus musculus OX=10090 GN=Pol PE=1 SV=2	S	Function unknown	LRRGT00194 [Rattus norvegicus]
Rattus_norvegicus_newGene_141342	--	--	--	--	--	--	--	--	LINE-1 retrotransposable element ORF1 protein OS=Mus musculus OX=10090 GN=Lire1 PE=1 SV=2	S	Function unknown	LRRGT00008 [Rattus norvegicus]
Rattus_norvegicus_newGene_148497	--	--	--	--	--	--	--	--	--	--	--	rCG57262 [Rattus norvegicus]
Rattus_norvegicus_newGene_138161	--	--	--	--	--	--	--	--	--	--	--	dimethylaniline monooxygenase [N-oxide-forming] 1 [Cricetulus griseus]
Rattus_norvegicus_newGene_6511	--	--	--	--	--	--	--	--	LINE-1 retrotransposable element ORF1 protein OS=Mus musculus OX=10090 GN=Lire1 PE=1 SV=2	S	Function unknown	ORF1 [Rattus norvegicus]
Rattus_norvegicus_newGene_143965	--	--	Molecular Function: 11-beta-hydroxysteroid dehydrogenase [NAD(P)] activity (GO:0003845);; Molecular Function: steroid binding (GO:0005496);; Cellular Component: endoplasmic reticulum membrane (GO:0005789);; Cellular Component: rough endoplasmic reticulum (GO:0005791);; Biological Process: glucocorticoid biosynthetic process (GO:0006704);; Biological Process: glucocorticoid catabolic process (GO:0…	--	--	--	--	Protein of unknown function (DUF3704)	LINE-1 retrotransposable element ORF2 protein OS=Mus musculus OX=10090 GN=Pol PE=1 SV=2	S	Function unknown	rCG47246, partial [Rattus norvegicus]
Rattus_norvegicus_newGene_97447	--	--	--	--	--	--	--	--	--	--	--	mCG147349 [Mus musculus]
Rattus_norvegicus_newGene_112877	--	--	--	--	--	--	--	--	--	--	--	PREDICTED: zinc finger protein 431-like isoform X1 [Rattus norvegicus]
Rattus_norvegicus_newGene_77910	--	--	Cellular Component: nuclear chromatin (GO:0000790);; Cellular Component: acrosomal vesicle (GO:0001669);; Molecular Function: DNA binding (GO:0003677);; Molecular Function: serine-type endopeptidase inhibitor activity (GO:0004867);; Cellular Component: extracellular space (GO:0005615);; Biological Process: chromatin silencing (GO:0006342);; Cellular Component: integral component of membrane (GO:0…	--	--	--	--	--	--	--	--	rCG26043 [Rattus norvegicus]
Rattus_norvegicus_newGene_144017	--	--	Biological Process: response to hypoxia (GO:0001666);; Molecular Function: complement component C1q binding (GO:0001849);; Molecular Function: aminoacyl-tRNA ligase activity (GO:0004812);; Molecular Function: calcium ion binding (GO:0005509);; Molecular Function: ATP binding (GO:0005524);; Cellular Component: extracellular space (GO:0005615);; Biological Process: tRNA aminoacylation for protein t…	--	--	--	--	Protein of unknown function (DUF3704)	LINE-1 retrotransposable element ORF2 protein OS=Mus musculus OX=10090 GN=Pol PE=1 SV=2	S	Function unknown	ORF4 [Rattus norvegicus]
Rattus_norvegicus_newGene_128881	--	--	--	--	--	--	--	--	--	--	--	putative double-stranded RNA-binding protein Staufen isoform 3 [Cricetulus griseus]
Rattus_norvegicus_newGene_145513	--	--	--	--	--	--	--	--	LINE-1 retrotransposable element ORF2 protein OS=Mus musculus OX=10090 GN=Pol PE=1 SV=2	S	Function unknown	LRRGT00008 [Rattus norvegicus]
Rattus_norvegicus_newGene_130693	--	--	Cellular Component: integral component of membrane (GO:0016021);;	--	--	--	--	--	--	--	--	Glucose-dependent insulinotropic receptor, partial [Heterocephalus glaber]
Rattus_norvegicus_newGene_75196	--	--	--	K04957|2.43401e-18|cge:100758754|K04957 hyperpolarization activated cyclic nucleotide-gated potassium channel 4 | (RefSeq) Hcn4; hyperpolarization activated cyclic nucleotide gated potassium channel 4	cAMP signaling pathway (ko04024);Taste transduction (ko04742)	--	--	--	--	--	--	PREDICTED: potassium/sodium hyperpolarization-activated cyclic nucleotide-gated channel 4 isoform X2 [Cricetulus griseus]
Rattus_norvegicus_newGene_27391	--	--	--	--	--	--	--	--	LINE-1 retrotransposable element ORF1 protein OS=Mus musculus OX=10090 GN=Lire1 PE=1 SV=2	S	Function unknown	ORF1 [Rattus norvegicus]
Rattus_norvegicus_newGene_101616	--	--	--	--	--	--	--	--	--	--	--	rCG26607 [Rattus norvegicus]
Rattus_norvegicus_newGene_4697	--	--	Molecular Function: RNA polymerase II transcription factor activity, sequence-specific DNA binding (GO:0000981);; Molecular Function: transcription factor activity, RNA polymerase II transcription factor recruiting (GO:0001135);; Biological Process: regulation of transcription from RNA polymerase II promoter (GO:0006357);; Cellular Component: snRNA-activating protein complex (GO:0019185);; Biolog…	K09453|3.97447e-105|rno:362088|K09453 snRNA-activating protein complex subunit 4 | (RefSeq) Snapc4; small nuclear RNA activating complex, polypeptide 4	--	[K]	Transcription	--	snRNA-activating protein complex subunit 4 OS=Mus musculus OX=10090 GN=Snapc4 PE=1 SV=2	K	Transcription	PREDICTED: snRNA-activating protein complex subunit 4 isoform X1 [Rattus norvegicus]
Rattus_norvegicus_newGene_136627	--	--	--	--	--	--	--	--	--	--	--	hypothetical protein A6R68_12857, partial [Neotoma lepida]
Rattus_norvegicus_newGene_99623	--	--	--	K07750|1.05964e-20|rno:691221|K07750 methylsterol monooxygenase [EC:1.14.13.72] | (RefSeq) Faxdc2; fatty acid hydroxylase domain containing 2	Steroid biosynthesis (ko00100)	--	--	--	--	--	--	--
Rattus_norvegicus_newGene_21560	--	--	--	--	--	--	--	--	--	--	--	rCG45786 [Rattus norvegicus]
Rattus_norvegicus_newGene_135180	--	--	Biological Process: negative regulation of transcription from RNA polymerase II promoter (GO:0000122);; Molecular Function: RNA polymerase II core promoter proximal region sequence-specific DNA binding (GO:0000978);; Molecular Function: transcriptional repressor activity, RNA polymerase II core promoter proximal region sequence-specific binding (GO:0001078);; Cellular Component: nucleus (GO:00056…	--	--	[R]	General function prediction only	C2H2-type zinc-finger domain	--	S	Function unknown	unnamed protein product [Mus musculus]
Rattus_norvegicus_newGene_42405	--	--	--	--	--	--	--	Protein of unknown function (DUF3704)	Protein FAM149B1 OS=Mus musculus OX=10090 GN=Fam149b1 PE=2 SV=1	S	Function unknown	protein FAM149B1 isoform 1 [Mus musculus]
Rattus_norvegicus_newGene_144911	--	--	--	--	--	--	--	--	STAM-binding protein OS=Rattus norvegicus OX=10116 GN=Stambp PE=2 SV=1	--	--	STAM-binding protein-like, partial [Meriones unguiculatus]
Rattus_norvegicus_newGene_8707	--	--	Biological Process: response to hypoxia (GO:0001666);; Molecular Function: complement component C1q binding (GO:0001849);; Molecular Function: aminoacyl-tRNA ligase activity (GO:0004812);; Molecular Function: calcium ion binding (GO:0005509);; Molecular Function: ATP binding (GO:0005524);; Cellular Component: extracellular space (GO:0005615);; Biological Process: tRNA aminoacylation for protein t…	--	--	--	--	Protein of unknown function (DUF3704)	LINE-1 retrotransposable element ORF2 protein OS=Mus musculus OX=10090 GN=Pol PE=1 SV=2	S	Function unknown	LRRG00116 [Rattus norvegicus]
Rattus_norvegicus_newGene_119934	--	--	Molecular Function: RNA-directed DNA polymerase activity (GO:0003964);; Biological Process: RNA-dependent DNA biosynthetic process (GO:0006278);;	--	--	--	--	--	LINE-1 retrotransposable element ORF2 protein OS=Mus musculus OX=10090 GN=Pol PE=1 SV=2	S	Function unknown	rCG60953 [Rattus norvegicus]
Rattus_norvegicus_newGene_138223	--	--	--	--	--	--	--	--	--	--	--	rCG44150, isoform CRA_a [Rattus norvegicus]
Rattus_norvegicus_newGene_72568	--	--	Cellular Component: endoplasmic reticulum membrane (GO:0005789);; Cellular Component: plasma membrane (GO:0005886);; Biological Process: phosphatidylserine metabolic process (GO:0006658);; Biological Process: sphingolipid metabolic process (GO:0006665);; Biological Process: phospholipid biosynthetic process (GO:0008654);; Molecular Function: L-serine transmembrane transporter activity (GO:0015194…	--	--	--	--	--	LINE-1 retrotransposable element ORF2 protein OS=Mus musculus OX=10090 GN=Pol PE=1 SV=2	S	Function unknown	ORF 3, partial [Rattus norvegicus]
Rattus_norvegicus_newGene_116997	--	--	Cellular Component: membrane (GO:0016020);;	K04612|1.43129e-17|cge:103163658|K04612 calcium-sensing receptor | (RefSeq) vomeronasal type-2 receptor 26-like	--	[PT]	--	--	--	U	Intracellular trafficking, secretion, and vesicular transport	mCG13658 [Mus musculus]
Rattus_norvegicus_newGene_36853	--	--	--	--	--	--	--	--	--	--	--	Ab1-160 [Rattus norvegicus]
Rattus_norvegicus_newGene_81418	--	--	--	--	--	--	--	--	--	--	--	unnamed protein product, partial [Mus musculus]
Rattus_norvegicus_newGene_107260	--	--	Biological Process: response to hypoxia (GO:0001666);; Cellular Component: extracellular space (GO:0005615);; Biological Process: acute-phase response (GO:0006953);; Biological Process: complement activation, classical pathway (GO:0006958);; Biological Process: aging (GO:0007568);; Biological Process: response to radiation (GO:0009314);; Biological Process: response to lead ion (GO:0010288);; Bio…	--	--	--	--	--	LINE-1 retrotransposable element ORF2 protein OS=Mus musculus OX=10090 GN=Pol PE=1 SV=2	S	Function unknown	Ac1262 [Rattus norvegicus]
Rattus_norvegicus_newGene_59683	--	--	Cellular Component: endoplasmic reticulum membrane (GO:0005789);; Cellular Component: smooth endoplasmic reticulum (GO:0005790);; Cellular Component: integral component of membrane (GO:0016021);; Biological Process: neuron differentiation (GO:0030182);;	K20721|5.68823e-27|rno:116644|K20721 reticulon-1 | (RefSeq) Rtn1, Nsp; reticulon 1	--	[U]	Intracellular trafficking, secretion, and vesicular transport	--	Reticulon-1 OS=Rattus norvegicus OX=10116 GN=Rtn1 PE=1 SV=1	U	Intracellular trafficking, secretion, and vesicular transport	reticulon 1, isoform CRA_b, partial [Mus musculus]
Rattus_norvegicus_newGene_73630	--	--	Molecular Function: aminoacyl-tRNA ligase activity (GO:0004812);; Molecular Function: ATP binding (GO:0005524);; Biological Process: tRNA aminoacylation for protein translation (GO:0006418);; Biological Process: protein targeting to vacuole (GO:0006623);; Biological Process: nervous system development (GO:0007399);; Biological Process: locomotory behavior (GO:0007626);; Cellular Component: extrin…	--	--	--	--	Protein of unknown function (DUF3704)	LINE-1 retrotransposable element ORF2 protein OS=Mus musculus OX=10090 GN=Pol PE=1 SV=2	S	Function unknown	ORF4 [Rattus norvegicus]
Rattus_norvegicus_newGene_62183	--	--	--	--	--	--	--	--	--	--	--	rCG27807, partial [Rattus norvegicus]
Rattus_norvegicus_newGene_43122	--	--	Molecular Function: 11-beta-hydroxysteroid dehydrogenase [NAD(P)] activity (GO:0003845);; Molecular Function: steroid binding (GO:0005496);; Cellular Component: endoplasmic reticulum membrane (GO:0005789);; Cellular Component: rough endoplasmic reticulum (GO:0005791);; Cellular Component: plasma membrane (GO:0005886);; Biological Process: phosphatidylserine metabolic process (GO:0006658);; Biolog…	--	--	--	--	Protein of unknown function (DUF3704)	LINE-1 retrotransposable element ORF2 protein OS=Mus musculus OX=10090 GN=Pol PE=1 SV=2	S	Function unknown	LRRGT00194 [Rattus norvegicus]
Rattus_norvegicus_newGene_141541	--	--	--	--	--	--	--	--	LINE-1 retrotransposable element ORF1 protein OS=Mus musculus OX=10090 GN=Lire1 PE=1 SV=2	S	Function unknown	ORF1 [Rattus norvegicus]
Rattus_norvegicus_newGene_125267	--	--	Cellular Component: stress fiber (GO:0001725);; Biological Process: keratinocyte development (GO:0003334);; Biological Process: epithelial cell morphogenesis (GO:0003382);; Molecular Function: actin binding (GO:0003779);; Cellular Component: cytoplasm (GO:0005737);; Cellular Component: plasma membrane (GO:0005886);; Cellular Component: brush border (GO:0005903);; Cellular Component: cell-cell adh…	K04437|0|mmu:286940|K04437 filamin | (RefSeq) Flnb, AL024016, Fln-b; filamin, beta	MAPK signaling pathway (ko04010);Focal adhesion (ko04510);Salmonella infection (ko05132);Proteoglycans in cancer (ko05205)	[Z]	Cytoskeleton	Filamin/ABP280 repeat;; Y_Y_Y domain;; Bacterial Ig-like domain (group 3);; Domain of unknown function (DUF5060)	Filamin-B OS=Mus musculus OX=10090 GN=Flnb PE=1 SV=3	Z	Cytoskeleton	PREDICTED: filamin-B-like isoform X1 [Rattus norvegicus]
Rattus_norvegicus_newGene_117895	--	--	--	--	--	--	--	--	--	--	--	hypothetical protein I79_018985 [Cricetulus griseus]
Rattus_norvegicus_newGene_21112	--	--	--	--	--	--	--	--	--	--	--	PREDICTED: vomeronasal secretory protein 2 [Rattus norvegicus]
Rattus_norvegicus_newGene_118188	--	--	--	--	--	--	--	--	ELMO domain-containing protein 3 OS=Rattus norvegicus OX=10116 GN=Elmod3 PE=1 SV=1	S	Function unknown	mCG1045525, partial [Mus musculus]
Rattus_norvegicus_newGene_45770	--	--	Molecular Function: cytokine activity (GO:0005125);; Molecular Function: ciliary neurotrophic factor receptor binding (GO:0005127);; Molecular Function: interleukin-6 receptor binding (GO:0005138);; Cellular Component: nucleus (GO:0005634);; Cellular Component: cytosol (GO:0005829);; Molecular Function: growth factor activity (GO:0008083);; Biological Process: positive regulation of cell prolifer…	--	--	--	--	--	--	--	--	ciliary neurotrophic factor, isoform CRA_d [Rattus norvegicus]
Rattus_norvegicus_newGene_76566	--	--	Molecular Function: nucleotide binding (GO:0000166);; Molecular Function: single-stranded RNA binding (GO:0003727);; Cellular Component: endoplasmic reticulum (GO:0005783);; Biological Process: nucleobase-containing compound metabolic process (GO:0006139);; Biological Process: translation (GO:0006412);; Biological Process: glucocorticoid metabolic process (GO:0008211);; Cellular Component: intrac…	--	--	--	--	--	--	S	Function unknown	LRRGT00068 [Rattus norvegicus]
Rattus_norvegicus_newGene_44230	--	--	Molecular Function: aminoacyl-tRNA ligase activity (GO:0004812);; Molecular Function: ATP binding (GO:0005524);; Biological Process: tRNA aminoacylation for protein translation (GO:0006418);; Biological Process: protein targeting to vacuole (GO:0006623);; Biological Process: nervous system development (GO:0007399);; Biological Process: locomotory behavior (GO:0007626);; Cellular Component: extrin…	--	--	--	--	--	LINE-1 retrotransposable element ORF2 protein OS=Mus musculus OX=10090 GN=Pol PE=1 SV=2	S	Function unknown	LRRG00116 [Rattus norvegicus]
Rattus_norvegicus_newGene_36401	--	--	Molecular Function: cytokine activity (GO:0005125);; Molecular Function: ciliary neurotrophic factor receptor binding (GO:0005127);; Molecular Function: interleukin-6 receptor binding (GO:0005138);; Cellular Component: nucleus (GO:0005634);; Cellular Component: cytosol (GO:0005829);; Molecular Function: growth factor activity (GO:0008083);; Biological Process: positive regulation of cell prolifer…	--	--	--	--	--	--	--	--	ciliary neurotrophic factor, isoform CRA_d [Rattus norvegicus]
Rattus_norvegicus_newGene_44453	--	--	--	--	--	--	--	--	LINE-1 retrotransposable element ORF1 protein OS=Mus musculus OX=10090 GN=Lire1 PE=1 SV=2	S	Function unknown	nucleic acid binding protein [Rattus norvegicus]
Rattus_norvegicus_newGene_131645	--	--	--	K17299|1.13491e-59|rno:364538|K17299 POTE ankyrin domain family protein | (RefSeq) RGD1564941; similar to ankyrin repeat domain 26	--	--	--	--	--	--	--	PREDICTED: flocculation protein FLO11-like isoform X1 [Rattus norvegicus]
Rattus_norvegicus_newGene_22165	--	--	Biological Process: response to hypoxia (GO:0001666);; Molecular Function: complement component C1q binding (GO:0001849);; Molecular Function: calcium ion binding (GO:0005509);; Cellular Component: extracellular space (GO:0005615);; Cellular Component: mitochondrion (GO:0005739);; Biological Process: acute-phase response (GO:0006953);; Biological Process: complement activation, classical pathway …	--	--	--	--	--	--	--	--	uncharacterized protein LOC499843 [Rattus norvegicus]
Rattus_norvegicus_newGene_2735	--	--	--	--	--	--	--	--	LINE-1 retrotransposable element ORF2 protein OS=Mus musculus OX=10090 GN=Pol PE=1 SV=2	S	Function unknown	LRRGT00014 [Rattus norvegicus]
Rattus_norvegicus_newGene_9376	[L]	Replication, recombination and repair	Cellular Component: P-body (GO:0000932);; Molecular Function: core promoter sequence-specific DNA binding (GO:0001046);; Cellular Component: fibrillar center (GO:0001650);; Cellular Component: dense fibrillar component (GO:0001651);; Molecular Function: DNA topoisomerase type I activity (GO:0003917);; Molecular Function: DNA topoisomerase type II (ATP-hydrolyzing) activity (GO:0003918);; Cellular…	--	--	[L]	Replication, recombination and repair	Eukaryotic DNA topoisomerase I, DNA binding fragment;; Eukaryotic DNA topoisomerase I, catalytic core;; C-terminal topoisomerase domain;; Eukaryotic DNA topoisomerase I, catalytic core	DNA topoisomerase 1 OS=Rattus norvegicus OX=10116 GN=Top1 PE=1 SV=1	L	Replication, recombination and repair	PREDICTED: LOW QUALITY PROTEIN: DNA topoisomerase 1-like [Rattus norvegicus]
Rattus_norvegicus_newGene_120533	--	--	Molecular Function: 11-beta-hydroxysteroid dehydrogenase [NAD(P)] activity (GO:0003845);; Molecular Function: steroid binding (GO:0005496);; Molecular Function: iron ion binding (GO:0005506);; Cellular Component: endoplasmic reticulum membrane (GO:0005789);; Cellular Component: rough endoplasmic reticulum (GO:0005791);; Biological Process: glucocorticoid biosynthetic process (GO:0006704);; Biolog…	--	--	--	--	--	--	S	Function unknown	uncharacterized protein LOC102548478 [Rattus norvegicus]
Rattus_norvegicus_newGene_32401	--	--	Molecular Function: 11-beta-hydroxysteroid dehydrogenase [NAD(P)] activity (GO:0003845);; Molecular Function: steroid binding (GO:0005496);; Cellular Component: rough endoplasmic reticulum (GO:0005791);; Biological Process: glucocorticoid biosynthetic process (GO:0006704);; Biological Process: glucocorticoid catabolic process (GO:0006713);; Biological Process: lung development (GO:0030324);; Biol…	--	--	[R]	General function prediction only	--	LINE-1 retrotransposable element ORF2 protein OS=Mus musculus OX=10090 GN=Pol PE=1 SV=2	S	Function unknown	unnamed protein product, partial [Rattus norvegicus]
Rattus_norvegicus_newGene_28193	--	--	Biological Process: response to hypoxia (GO:0001666);; Molecular Function: complement component C1q binding (GO:0001849);; Molecular Function: calcium ion binding (GO:0005509);; Cellular Component: extracellular space (GO:0005615);; Biological Process: acute-phase response (GO:0006953);; Biological Process: complement activation, classical pathway (GO:0006958);; Biological Process: aging (GO:0007…	--	--	--	--	--	LINE-1 retrotransposable element ORF2 protein OS=Mus musculus OX=10090 GN=Pol PE=1 SV=2	S	Function unknown	ORF2, partial [Rattus norvegicus]
Rattus_norvegicus_newGene_135680	--	--	--	--	--	[R]	General function prediction only	Protein of unknown function (DUF3704)	LINE-1 retrotransposable element ORF2 protein OS=Mus musculus OX=10090 GN=Pol PE=1 SV=2	S	Function unknown	endonuclease/reverse transcriptase [Rattus norvegicus]
Rattus_norvegicus_newGene_38	--	--	--	--	--	--	--	--	LINE-1 retrotransposable element ORF2 protein OS=Mus musculus OX=10090 GN=Pol PE=1 SV=2	--	--	--
Rattus_norvegicus_newGene_105465	--	--	--	--	--	--	--	--	--	--	--	rCG62127, partial [Rattus norvegicus]
Rattus_norvegicus_newGene_139526	--	--	Biological Process: regulation of cyclin-dependent protein serine/threonine kinase activity (GO:0000079);; Biological Process: maturation of LSU-rRNA from tricistronic rRNA transcript (SSU-rRNA, 5.8S rRNA, LSU-rRNA) (GO:0000463);; Biological Process: osteoblast differentiation (GO:0001649);; Molecular Function: GTPase activity (GO:0003924);; Molecular Function: GTP binding (GO:0005525);; Cellular…	--	--	[R]	General function prediction only	NOGCT (NUC087) domain	Nucleolar GTP-binding protein 1 OS=Rattus norvegicus OX=10116 GN=Gtpbp4 PE=2 SV=3	S	Function unknown	RecName: Full=Nucleolar GTP-binding protein 1; AltName: Full=Chronic renal failure gene protein
Rattus_norvegicus_newGene_126176	--	--	--	--	--	--	--	--	--	--	--	mCG1028420, partial [Mus musculus]
Rattus_norvegicus_newGene_110072	--	--	Molecular Function: translation initiation factor activity (GO:0003743);; Cellular Component: cytoplasm (GO:0005737);; Biological Process: translational initiation (GO:0006413);;	--	--	--	--	--	--	--	--	hypothetical protein A6R68_21060 [Neotoma lepida]
Rattus_norvegicus_newGene_17056	--	--	Cellular Component: nucleus (GO:0005634);; Cellular Component: cell-cell adherens junction (GO:0005913);; Biological Process: cell adhesion (GO:0007155);; Molecular Function: protein domain specific binding (GO:0019904);; Biological Process: actin cytoskeleton organization (GO:0030036);; Molecular Function: protein binding, bridging (GO:0030674);; Cellular Component: cell leading edge (GO:0031252…	--	--	--	--	Afadin- and alpha -actinin-Binding	Afadin- and alpha-actinin-binding protein OS=Rattus norvegicus OX=10116 GN=Ssx2ip PE=1 SV=1	S	Function unknown	PREDICTED: afadin- and alpha-actinin-binding protein-like [Rattus norvegicus]
Rattus_norvegicus_newGene_86159	--	--	--	--	--	--	--	--	LINE-1 retrotransposable element ORF2 protein OS=Mus musculus OX=10090 GN=Pol PE=1 SV=2	S	Function unknown	mCG1049285 [Mus musculus]
Rattus_norvegicus_newGene_23736	--	--	Cellular Component: acrosomal vesicle (GO:0001669);; Molecular Function: serine-type endopeptidase inhibitor activity (GO:0004867);; Cellular Component: extracellular space (GO:0005615);; Molecular Function: chemokine activity (GO:0008009);; Biological Process: cell proliferation (GO:0008283);; Cellular Component: integral component of membrane (GO:0016021);; Biological Process: neutrophil chemot…	K08834|2.06143e-17|pon:100432201|K08834 myosin III [EC:2.7.11.1] | (RefSeq) MYO3B; myosin IIIB	--	--	--	--	--	O	Posttranslational modification, protein turnover, chaperones	rCG63685 [Rattus norvegicus]
Rattus_norvegicus_newGene_63046	--	--	Molecular Function: single-stranded RNA binding (GO:0003727);; Cellular Component: intracellular ribonucleoprotein complex (GO:0030529);; Biological Process: transposition, RNA-mediated (GO:0032197);;	--	--	--	--	--	--	S	Function unknown	uncharacterized protein LOC499742 [Rattus norvegicus]
Rattus_norvegicus_newGene_125791	--	--	--	--	--	--	--	--	--	--	--	unnamed protein product, partial [Mus musculus]
Rattus_norvegicus_newGene_55021	--	--	Molecular Function: 11-beta-hydroxysteroid dehydrogenase [NAD(P)] activity (GO:0003845);; Molecular Function: RNA-directed DNA polymerase activity (GO:0003964);; Molecular Function: steroid binding (GO:0005496);; Cellular Component: endoplasmic reticulum membrane (GO:0005789);; Cellular Component: rough endoplasmic reticulum (GO:0005791);; Biological Process: RNA-dependent DNA biosynthetic proces…	--	--	--	--	--	LINE-1 retrotransposable element ORF2 protein OS=Mus musculus OX=10090 GN=Pol PE=1 SV=2	S	Function unknown	LRRGT00194 [Rattus norvegicus]
Rattus_norvegicus_newGene_8595	--	--	Biological Process: response to hypoxia (GO:0001666);; Molecular Function: complement component C1q binding (GO:0001849);; Molecular Function: calcium ion binding (GO:0005509);; Cellular Component: extracellular space (GO:0005615);; Cellular Component: endoplasmic reticulum membrane (GO:0005789);; Cellular Component: plasma membrane (GO:0005886);; Biological Process: phosphatidylserine metabolic …	--	--	--	--	--	LINE-1 retrotransposable element ORF2 protein OS=Mus musculus OX=10090 GN=Pol PE=1 SV=2	S	Function unknown	rCG50128, partial [Rattus norvegicus]
Rattus_norvegicus_newGene_60765	--	--	--	--	--	--	--	--	--	--	--	zinc finger protein, partial [Cricetulus griseus]
Rattus_norvegicus_newGene_65066	--	--	Molecular Function: guanyl-nucleotide exchange factor activity (GO:0005085);; Biological Process: blood coagulation (GO:0007596);; Biological Process: melanocyte differentiation (GO:0030318);; Cellular Component: BLOC-3 complex (GO:0031085);; Cellular Component: cytoplasmic vesicle (GO:0031410);; Biological Process: positive regulation of natural killer cell activation (GO:0032816);; Biological P…	--	--	--	--	--	--	S	Function unknown	rCG19984, partial [Rattus norvegicus]
Rattus_norvegicus_newGene_60020	--	--	--	--	--	--	--	--	--	--	--	rCG63458 [Rattus norvegicus]
Rattus_norvegicus_newGene_8577	--	--	Molecular Function: aminoacyl-tRNA ligase activity (GO:0004812);; Molecular Function: ATP binding (GO:0005524);; Biological Process: tRNA aminoacylation for protein translation (GO:0006418);; Biological Process: protein targeting to vacuole (GO:0006623);; Biological Process: nervous system development (GO:0007399);; Biological Process: locomotory behavior (GO:0007626);; Cellular Component: extrin…	--	--	--	--	Protein of unknown function (DUF3704)	LINE-1 retrotransposable element ORF2 protein OS=Mus musculus OX=10090 GN=Pol PE=1 SV=2	S	Function unknown	unknown protein [Rattus norvegicus]
Rattus_norvegicus_newGene_252	--	--	Biological Process: spliceosomal complex assembly (GO:0000245);; Biological Process: spliceosomal snRNP assembly (GO:0000387);; Cellular Component: spliceosomal complex (GO:0005681);; Cellular Component: nucleolus (GO:0005730);; Cellular Component: cytosol (GO:0005829);; Cellular Component: SMN complex (GO:0032797);; Cellular Component: SMN-Sm protein complex (GO:0034719);;	--	--	--	--	--	--	E	Amino acid transport and metabolism	mCG146313, partial [Mus musculus]
Rattus_norvegicus_newGene_49041	--	--	Cellular Component: extracellular space (GO:0005615);; Molecular Function: chemokine activity (GO:0008009);; Biological Process: cell proliferation (GO:0008283);; Cellular Component: integral component of membrane (GO:0016021);; Biological Process: neutrophil chemotaxis (GO:0030593);; Biological Process: secretion by cell (GO:0032940);; Biological Process: macrophage chemotaxis (GO:0048246);; Bio…	--	--	--	--	--	--	--	--	rCG56442 [Rattus norvegicus]
Rattus_norvegicus_newGene_117774	--	--	--	--	--	--	--	--	--	--	--	PREDICTED: uncharacterized protein LOC107402327 [Peromyscus maniculatus bairdii]
Rattus_norvegicus_newGene_144523	--	--	--	--	--	--	--	--	LINE-1 retrotransposable element ORF1 protein OS=Mus musculus OX=10090 GN=Lire1 PE=1 SV=2	S	Function unknown	nucleic acid binding protein [Rattus norvegicus]
Rattus_norvegicus_newGene_148627	--	--	Molecular Function: single-stranded RNA binding (GO:0003727);; Molecular Function: 11-beta-hydroxysteroid dehydrogenase [NAD(P)] activity (GO:0003845);; Molecular Function: steroid binding (GO:0005496);; Cellular Component: endoplasmic reticulum membrane (GO:0005789);; Cellular Component: rough endoplasmic reticulum (GO:0005791);; Biological Process: glucocorticoid biosynthetic process (GO:000670…	--	--	--	--	--	--	S	Function unknown	uncharacterized protein LOC499742 [Rattus norvegicus]
Rattus_norvegicus_newGene_106125	--	--	--	--	--	--	--	--	IgE-binding protein OS=Mus musculus OX=10090 GN=Iap PE=2 SV=1	S	Function unknown	PREDICTED: igE-binding protein-like, partial [Rattus norvegicus]
Rattus_norvegicus_newGene_96826	--	--	Molecular Function: long-chain fatty acid transporter activity (GO:0005324);; Molecular Function: ATP binding (GO:0005524);; Cellular Component: cytoplasm (GO:0005737);; Cellular Component: integral component of plasma membrane (GO:0005887);; Biological Process: response to oxidative stress (GO:0006979);; Molecular Function: xenobiotic-transporting ATPase activity (GO:0008559);; Molecular Functio…	--	--	[Q]	Secondary metabolites biosynthesis, transport and catabolism	TMEM238 protein family	Multidrug resistance-associated protein 1 OS=Rattus norvegicus OX=10116 GN=Abcc1 PE=1 SV=2	V	Defense mechanisms	uncharacterized protein LOC432999 [Mus musculus]
Rattus_norvegicus_newGene_107647	--	--	--	--	--	--	--	L1 transposable element trimerization domain;; L1 transposable element RBD-like domain	LINE-1 retrotransposable element ORF2 protein OS=Mus musculus OX=10090 GN=Pol PE=1 SV=2	S	Function unknown	LRRGT00008 [Rattus norvegicus]
Rattus_norvegicus_newGene_88714	--	--	Molecular Function: RNA-directed DNA polymerase activity (GO:0003964);; Cellular Component: endoplasmic reticulum membrane (GO:0005789);; Cellular Component: plasma membrane (GO:0005886);; Biological Process: RNA-dependent DNA biosynthetic process (GO:0006278);; Biological Process: phosphatidylserine metabolic process (GO:0006658);; Biological Process: sphingolipid metabolic process (GO:0006665);…	--	--	--	--	--	LINE-1 retrotransposable element ORF2 protein OS=Mus musculus OX=10090 GN=Pol PE=1 SV=2	S	Function unknown	rCG50128, partial [Rattus norvegicus]
Rattus_norvegicus_newGene_98714	--	--	--	--	--	--	--	--	LINE-1 retrotransposable element ORF2 protein OS=Mus musculus OX=10090 GN=Pol PE=1 SV=2	S	Function unknown	endonuclease/reverse transcriptase [Rattus norvegicus]
Rattus_norvegicus_newGene_136482	[J]	Translation, ribosomal structure and biogenesis	Molecular Function: nucleic acid binding (GO:0003676);; Molecular Function: RNA-DNA hybrid ribonuclease activity (GO:0004523);; Molecular Function: structural molecule activity (GO:0005198);; Molecular Function: zinc ion binding (GO:0008270);; Biological Process: DNA integration (GO:0015074);; Cellular Component: viral capsid (GO:0019028);; Biological Process: virion assembly (GO:0019068);; Biolo…	--	--	[R]	General function prediction only	--	Retrovirus-related Env polyprotein from Fv-4 locus OS=Mus musculus OX=10090 GN=Fv4 PE=1 SV=2	S	Function unknown	PREDICTED: LOW QUALITY PROTEIN: uncharacterized protein LOC102548781 [Rattus norvegicus]
Rattus_norvegicus_newGene_139048	[G]	Carbohydrate transport and metabolism	Biological Process: glucose metabolic process (GO:0006006);; Molecular Function: oxidoreductase activity, acting on the aldehyde or oxo group of donors, NAD or NADP as acceptor (GO:0016620);; Molecular Function: NADP binding (GO:0050661);; Molecular Function: NAD binding (GO:0051287);; Biological Process: oxidation-reduction process (GO:0055114);;	--	--	[G]	Carbohydrate transport and metabolism	--	Glyceraldehyde-3-phosphate dehydrogenase OS=Mus musculus OX=10090 GN=Gapdh PE=1 SV=2	G	Carbohydrate transport and metabolism	condensin complex subunit 1 [Cricetulus griseus]
Rattus_norvegicus_newGene_105127	--	--	--	--	--	--	--	--	--	--	--	rCG40777, isoform CRA_a [Rattus norvegicus]
Rattus_norvegicus_newGene_138718	--	--	Molecular Function: 11-beta-hydroxysteroid dehydrogenase [NAD(P)] activity (GO:0003845);; Molecular Function: steroid binding (GO:0005496);; Cellular Component: endoplasmic reticulum membrane (GO:0005789);; Cellular Component: rough endoplasmic reticulum (GO:0005791);; Cellular Component: plasma membrane (GO:0005886);; Biological Process: phosphatidylserine metabolic process (GO:0006658);; Biolog…	--	--	[R]	General function prediction only	--	LINE-1 retrotransposable element ORF2 protein OS=Mus musculus OX=10090 GN=Pol PE=1 SV=2	S	Function unknown	rCG47246, partial [Rattus norvegicus]
Rattus_norvegicus_newGene_36305	--	--	--	--	--	--	--	--	--	--	--	mCG142215, isoform CRA_a [Mus musculus]
Rattus_norvegicus_newGene_68423	--	--	--	--	--	--	--	--	--	S	Function unknown	hypothetical protein H671_3g10769 [Cricetulus griseus]
Rattus_norvegicus_newGene_66805	--	--	Biological Process: response to hypoxia (GO:0001666);; Molecular Function: complement component C1q binding (GO:0001849);; Molecular Function: aminoacyl-tRNA ligase activity (GO:0004812);; Molecular Function: calcium ion binding (GO:0005509);; Molecular Function: ATP binding (GO:0005524);; Cellular Component: extracellular space (GO:0005615);; Cellular Component: endoplasmic reticulum membrane (G…	--	--	--	--	Protein of unknown function (DUF3704)	LINE-1 retrotransposable element ORF2 protein OS=Mus musculus OX=10090 GN=Pol PE=1 SV=2	S	Function unknown	ORF4 [Rattus norvegicus]
Rattus_norvegicus_newGene_136398	--	--	--	--	--	--	--	--	--	S	Function unknown	rCG22566, partial [Rattus norvegicus]
Rattus_norvegicus_newGene_31308	--	--	Cellular Component: extracellular space (GO:0005615);; Molecular Function: chemokine activity (GO:0008009);; Biological Process: cell proliferation (GO:0008283);; Cellular Component: integral component of membrane (GO:0016021);; Biological Process: neutrophil chemotaxis (GO:0030593);; Biological Process: secretion by cell (GO:0032940);; Biological Process: macrophage chemotaxis (GO:0048246);; Bio…	--	--	--	--	--	--	--	--	hypothetical protein I79_009870 [Cricetulus griseus]
Rattus_norvegicus_newGene_89275	--	--	--	--	--	--	--	--	--	--	--	LRRGT00042 [Rattus norvegicus]
Rattus_norvegicus_newGene_2264	--	--	Molecular Function: single-stranded RNA binding (GO:0003727);; Molecular Function: structural constituent of ribosome (GO:0003735);; Molecular Function: 11-beta-hydroxysteroid dehydrogenase [NAD(P)] activity (GO:0003845);; Molecular Function: steroid binding (GO:0005496);; Molecular Function: iron ion binding (GO:0005506);; Cellular Component: endoplasmic reticulum membrane (GO:0005789);; Cellula…	--	--	--	--	--	--	--	--	LRRGT00008 [Rattus norvegicus]
Rattus_norvegicus_newGene_40367	--	--	--	--	--	--	--	--	--	S	Function unknown	--
Rattus_norvegicus_newGene_78340	--	--	Cellular Component: nuclear chromatin (GO:0000790);; Molecular Function: RNA polymerase II core promoter proximal region sequence-specific DNA binding (GO:0000978);; Molecular Function: RNA polymerase II distal enhancer sequence-specific DNA binding (GO:0000980);; Molecular Function: RNA binding (GO:0003723);; Cellular Component: nucleoplasm (GO:0005654);; Biological Process: nucleosome disassemb…	K11651|2.46748e-126|mmu:57376|K11651 SWI/SNF-related matrix-associated actin-dependent regulator of chromatin subfamily E, member 1 | (RefSeq) Smarce1, 2810417B20Rik, 5830412H02Rik, 9030408N19Rik, Baf27; SWI/SNF related, matrix associated, actin dependent regulator of chromatin, subfamily e, member 1	--	[B]	Chromatin structure and dynamics	--	SWI/SNF-related matrix-associated actin-dependent regulator of chromatin subfamily E member 1 OS=Mus musculus OX=10090 GN=Smarce1 PE=1 SV=1	B	Chromatin structure and dynamics	PREDICTED: SWI/SNF-related matrix-associated actin-dependent regulator of chromatin subfamily E member 1 isoform X1 [Rattus norvegicus]
Rattus_norvegicus_newGene_3365	--	--	Cellular Component: endoplasmic reticulum membrane (GO:0005789);; Cellular Component: plasma membrane (GO:0005886);; Biological Process: phosphatidylserine metabolic process (GO:0006658);; Biological Process: sphingolipid metabolic process (GO:0006665);; Biological Process: phospholipid biosynthetic process (GO:0008654);; Molecular Function: L-serine transmembrane transporter activity (GO:0015194…	--	--	--	--	--	LINE-1 retrotransposable element ORF2 protein OS=Mus musculus OX=10090 GN=Pol PE=1 SV=2	S	Function unknown	ORF 3, partial [Rattus norvegicus]
Rattus_norvegicus_newGene_21929	--	--	Molecular Function: 11-beta-hydroxysteroid dehydrogenase [NAD(P)] activity (GO:0003845);; Molecular Function: steroid binding (GO:0005496);; Cellular Component: endoplasmic reticulum membrane (GO:0005789);; Cellular Component: rough endoplasmic reticulum (GO:0005791);; Cellular Component: plasma membrane (GO:0005886);; Biological Process: phosphatidylserine metabolic process (GO:0006658);; Biolog…	--	--	--	--	Protein of unknown function (DUF3704)	LINE-1 retrotransposable element ORF2 protein OS=Mus musculus OX=10090 GN=Pol PE=1 SV=2	S	Function unknown	LRRGT00143 [Rattus norvegicus]
Rattus_norvegicus_newGene_37718	--	--	--	--	--	--	--	--	--	--	--	uncharacterized protein LOC499219 [Rattus norvegicus]
Rattus_norvegicus_newGene_98323	--	--	Biological Process: membrane raft polarization (GO:0001766);; Biological Process: establishment of T cell polarity (GO:0001768);; Biological Process: immunological synapse formation (GO:0001771);; Biological Process: myeloid dendritic cell activation involved in immune response (GO:0002277);; Molecular Function: GTPase activator activity (GO:0005096);; Cellular Component: cytoplasm (GO:0005737);;…	--	--	[T]	Signal transduction mechanisms	--	Dedicator of cytokinesis protein 2 OS=Mus musculus OX=10090 GN=Dock2 PE=1 SV=3	S	Function unknown	hypothetical protein A6R68_09657, partial [Neotoma lepida]
Rattus_norvegicus_newGene_109911	--	--	--	--	--	--	--	--	--	--	--	PREDICTED: uncharacterized protein LOC108349804 [Rattus norvegicus]
Rattus_norvegicus_newGene_71213	--	--	Molecular Function: protease binding (GO:0002020);; Molecular Function: diacylglycerol cholinephosphotransferase activity (GO:0004142);; Molecular Function: death receptor binding (GO:0005123);; Cellular Component: Golgi apparatus (GO:0005794);; Biological Process: phosphatidylcholine biosynthetic process (GO:0006656);; Biological Process: platelet activating factor biosynthetic process (GO:00066…	--	--	--	--	--	--	--	--	rCG56442 [Rattus norvegicus]
Rattus_norvegicus_newGene_48222	--	--	--	--	--	--	--	--	LINE-1 retrotransposable element ORF2 protein OS=Mus musculus OX=10090 GN=Pol PE=1 SV=2	J	Translation, ribosomal structure and biogenesis	rCG59005 [Rattus norvegicus]
Rattus_norvegicus_newGene_34214	--	--	--	--	--	--	--	--	--	--	--	uncharacterized protein LOC498339 [Rattus norvegicus]
Rattus_norvegicus_newGene_87665	--	--	Biological Process: response to hypoxia (GO:0001666);; Molecular Function: complement component C1q binding (GO:0001849);; Molecular Function: calcium ion binding (GO:0005509);; Cellular Component: extracellular space (GO:0005615);; Cellular Component: endoplasmic reticulum membrane (GO:0005789);; Cellular Component: plasma membrane (GO:0005886);; Biological Process: phosphatidylserine metabolic …	--	--	--	--	Protein of unknown function (DUF3704);; Protein of unknown function (DUF3704)	LINE-1 retrotransposable element ORF2 protein OS=Mus musculus OX=10090 GN=Pol PE=1 SV=2	S	Function unknown	endonuclease/reverse transcriptase [Rattus norvegicus]
Rattus_norvegicus_newGene_48293	--	--	--	--	--	--	--	--	LINE-1 retrotransposable element ORF2 protein OS=Mus musculus OX=10090 GN=Pol PE=1 SV=2	S	Function unknown	rCG60953 [Rattus norvegicus]
Rattus_norvegicus_newGene_116271	--	--	--	--	--	--	--	--	--	--	--	rCG65859 [Rattus norvegicus]
Rattus_norvegicus_newGene_95274	--	--	Cellular Component: integral component of membrane (GO:0016021);; Molecular Function: hydrolase activity (GO:0016787);;	--	--	--	--	--	Integrator complex subunit 6-like OS=Mus musculus OX=10090 GN=Ints6l PE=2 SV=1	--	--	PREDICTED: cancer/testis antigen family 45 member A5-like [Rattus norvegicus]
Rattus_norvegicus_newGene_22751	--	--	Cellular Component: acrosomal vesicle (GO:0001669);; Molecular Function: serine-type endopeptidase inhibitor activity (GO:0004867);; Cellular Component: extracellular space (GO:0005615);; Molecular Function: chemokine activity (GO:0008009);; Biological Process: cell proliferation (GO:0008283);; Cellular Component: integral component of membrane (GO:0016021);; Molecular Function: ligase activity (…	--	--	--	--	--	E3 ubiquitin-protein ligase NEDD4 OS=Mus musculus OX=10090 GN=Nedd4 PE=1 SV=3	S	Function unknown	mCG1045525, partial [Mus musculus]
Rattus_norvegicus_newGene_119192	--	--	Molecular Function: single-stranded RNA binding (GO:0003727);; Molecular Function: 11-beta-hydroxysteroid dehydrogenase [NAD(P)] activity (GO:0003845);; Molecular Function: steroid binding (GO:0005496);; Molecular Function: iron ion binding (GO:0005506);; Cellular Component: endoplasmic reticulum membrane (GO:0005789);; Cellular Component: rough endoplasmic reticulum (GO:0005791);; Biological Pro…	--	--	--	--	--	--	S	Function unknown	uncharacterized protein LOC102548478 [Rattus norvegicus]
Rattus_norvegicus_newGene_109618	--	--	Cellular Component: immunological synapse (GO:0001772);; Biological Process: immunoglobulin production (GO:0002377);; Cellular Component: cytoplasm (GO:0005737);; Biological Process: positive regulation of B cell proliferation (GO:0030890);; Biological Process: T cell costimulation (GO:0031295);; Cellular Component: T cell receptor complex (GO:0042101);; Biological Process: positive regulation of…	K07367|5.68718e-33|ngi:103748714|K07367 caspase recruitment domain-containing protein 11 | (RefSeq) Card11; caspase recruitment domain family member 11	NF-kappa B signaling pathway (ko04064);T cell receptor signaling pathway (ko04660);B cell receptor signaling pathway (ko04662)	--	--	Caspase recruitment domain	Caspase recruitment domain-containing protein 11 OS=Mus musculus OX=10090 GN=Card11 PE=1 SV=2	Z	Cytoskeleton	mFLJ00120 protein, partial [Mus musculus]
Rattus_norvegicus_newGene_100442	--	--	--	--	--	--	--	--	LINE-1 retrotransposable element ORF1 protein OS=Mus musculus OX=10090 GN=Lire1 PE=1 SV=2	S	Function unknown	LRRGT00082 [Rattus norvegicus]
Rattus_norvegicus_newGene_19699	--	--	Molecular Function: 11-beta-hydroxysteroid dehydrogenase [NAD(P)] activity (GO:0003845);; Molecular Function: steroid binding (GO:0005496);; Molecular Function: iron ion binding (GO:0005506);; Cellular Component: endoplasmic reticulum membrane (GO:0005789);; Cellular Component: rough endoplasmic reticulum (GO:0005791);; Biological Process: glucocorticoid biosynthetic process (GO:0006704);; Biolog…	--	--	--	--	--	--	S	Function unknown	uncharacterized protein LOC102548478 [Rattus norvegicus]
Rattus_norvegicus_newGene_22143	--	--	Cellular Component: nuclear chromatin (GO:0000790);; Cellular Component: acrosomal vesicle (GO:0001669);; Molecular Function: DNA binding (GO:0003677);; Molecular Function: serine-type endopeptidase inhibitor activity (GO:0004867);; Cellular Component: extracellular space (GO:0005615);; Biological Process: chromatin silencing (GO:0006342);; Molecular Function: chemokine activity (GO:0008009);; Bi…	--	--	--	--	--	E3 ubiquitin-protein ligase NEDD4 OS=Mus musculus OX=10090 GN=Nedd4 PE=1 SV=3	--	--	mCG1045525, partial [Mus musculus]
Rattus_norvegicus_newGene_103384	--	--	Cellular Component: condensed chromosome kinetochore (GO:0000777);; Cellular Component: cytoplasm (GO:0005737);; Cellular Component: spindle (GO:0005819);; Cellular Component: plasma membrane (GO:0005886);; Biological Process: mRNA export from nucleus (GO:0006406);; Biological Process: protein import into nucleus (GO:0006606);; Molecular Function: structural constituent of nuclear pore (GO:001705…	K14304|3.42182e-28|rno:287830|K14304 nuclear pore complex protein Nup85 | (RefSeq) Nup85, Pcnt1; nucleoporin 85	RNA transport (ko03013)	[YU]	--	Nup85 Nucleoporin	Nuclear pore complex protein Nup85 OS=Rattus norvegicus OX=10116 GN=Nup85 PE=2 SV=1	U	Intracellular trafficking, secretion, and vesicular transport	nuclear pore complex protein Nup85 [Rattus norvegicus]
Rattus_norvegicus_newGene_37080	--	--	Molecular Function: single-stranded RNA binding (GO:0003727);; Molecular Function: 11-beta-hydroxysteroid dehydrogenase [NAD(P)] activity (GO:0003845);; Molecular Function: steroid binding (GO:0005496);; Molecular Function: iron ion binding (GO:0005506);; Cellular Component: endoplasmic reticulum membrane (GO:0005789);; Cellular Component: rough endoplasmic reticulum (GO:0005791);; Biological Pro…	--	--	--	--	--	--	S	Function unknown	rCG28758 [Rattus norvegicus]
Rattus_norvegicus_newGene_51903	--	--	Biological Process: glucose-6-phosphate transport (GO:0015760);; Cellular Component: integral component of endoplasmic reticulum membrane (GO:0030176);; Biological Process: phosphate ion transmembrane transport (GO:0035435);; Molecular Function: glucose 6-phosphate:inorganic phosphate antiporter activity (GO:0061513);;	--	--	--	--	--	--	S	Function unknown	E3 ubiquitin-protein ligase NEDD4 [Cricetulus griseus]
Rattus_norvegicus_newGene_40556	--	--	Cellular Component: acrosomal vesicle (GO:0001669);; Molecular Function: serine-type endopeptidase inhibitor activity (GO:0004867);; Cellular Component: extracellular space (GO:0005615);; Molecular Function: chemokine activity (GO:0008009);; Biological Process: cell proliferation (GO:0008283);; Cellular Component: integral component of membrane (GO:0016021);; Molecular Function: ligase activity (…	--	--	--	--	--	E3 ubiquitin-protein ligase NEDD4 OS=Mus musculus OX=10090 GN=Nedd4 PE=1 SV=3	S	Function unknown	rCG63686 [Rattus norvegicus]
Rattus_norvegicus_newGene_136612	--	--	--	--	--	--	--	--	--	--	--	rCG43969 [Rattus norvegicus]
Rattus_norvegicus_newGene_125568	--	--	--	--	--	--	--	--	--	S	Function unknown	rCG61276 [Rattus norvegicus]
Rattus_norvegicus_newGene_109123	--	--	--	--	--	--	--	--	--	--	--	mCG145372, partial [Mus musculus]
Rattus_norvegicus_newGene_122392	--	--	Molecular Function: ubiquitin-protein transferase activity (GO:0004842);; Molecular Function: frizzled binding (GO:0005109);; Cellular Component: integral component of plasma membrane (GO:0005887);; Biological Process: ubiquitin-dependent protein catabolic process (GO:0006511);; Molecular Function: zinc ion binding (GO:0008270);; Biological Process: protein ubiquitination (GO:0016567);; Molecular…	K16273|1.59222e-47|phd:102324353|K16273 E3 ubiquitin-protein ligase ZNRF3 [EC:2.3.2.27] | (RefSeq) ZNRF3; zinc and ring finger 3	--	[O]	Posttranslational modification, protein turnover, chaperones	RING-like zinc finger;; Ring finger domain;; Zinc finger, C3HC4 type (RING finger);; Zinc finger, C3HC4 type (RING finger)	E3 ubiquitin-protein ligase ZNRF3 OS=Mus musculus OX=10090 GN=Znrf3 PE=1 SV=1	O	Posttranslational modification, protein turnover, chaperones	mCG14691, isoform CRA_a, partial [Mus musculus]
Rattus_norvegicus_newGene_101515	--	--	Biological Process: angiogenesis (GO:0001525);; Biological Process: endothelial cell morphogenesis (GO:0001886);; Molecular Function: chloride channel activity (GO:0005254);; Cellular Component: mitochondrion (GO:0005739);; Cellular Component: centrosome (GO:0005813);; Cellular Component: cytosol (GO:0005829);; Cellular Component: plasma membrane (GO:0005886);; Cellular Component: microvillus (GO…	--	--	--	--	--	--	--	--	rCG63686 [Rattus norvegicus]
Rattus_norvegicus_newGene_42423	--	--	Biological Process: nuclear-transcribed mRNA catabolic process, nonsense-mediated decay (GO:0000184);; Biological Process: telomere maintenance (GO:0000723);; Molecular Function: protein serine/threonine kinase activity (GO:0004674);; Molecular Function: ATP binding (GO:0005524);; Cellular Component: nucleus (GO:0005634);; Cellular Component: cytoplasm (GO:0005737);; Biological Process: DNA repai…	K08873|0|rno:691397|K08873 serine/threonine-protein kinase SMG1 [EC:2.7.11.1] | (RefSeq) Smg1, RGD1563508; SMG1, nonsense mediated mRNA decay associated PI3K related kinase	mRNA surveillance pathway (ko03015)	[L]	Replication, recombination and repair	Serine/threonine-protein kinase smg-1	Serine/threonine-protein kinase SMG1 OS=Mus musculus OX=10090 GN=Smg1 PE=1 SV=3	BDLTU	Chromatin structure and dynamics;; Cell cycle control, cell division, chromosome partitioning;; Replication, recombination and repair;; Signal transduction mechanisms;; Intracellular trafficking, secretion, and vesicular transport	PREDICTED: serine/threonine-protein kinase SMG1 isoform X3 [Rattus norvegicus]
Rattus_norvegicus_newGene_35664	--	--	Molecular Function: cytokine activity (GO:0005125);; Molecular Function: ciliary neurotrophic factor receptor binding (GO:0005127);; Molecular Function: interleukin-6 receptor binding (GO:0005138);; Cellular Component: nucleus (GO:0005634);; Cellular Component: cytosol (GO:0005829);; Molecular Function: growth factor activity (GO:0008083);; Biological Process: positive regulation of cell prolifer…	--	--	--	--	--	--	--	--	ciliary neurotrophic factor, isoform CRA_d [Rattus norvegicus]
Rattus_norvegicus_newGene_130166	--	--	Cellular Component: extracellular space (GO:0005615);; Molecular Function: chemokine activity (GO:0008009);; Biological Process: cell proliferation (GO:0008283);; Cellular Component: integral component of membrane (GO:0016021);; Molecular Function: ligase activity (GO:0016874);; Biological Process: neutrophil chemotaxis (GO:0030593);; Biological Process: secretion by cell (GO:0032940);; Biologica…	--	--	--	--	--	--	O	Posttranslational modification, protein turnover, chaperones	rCG36911 [Rattus norvegicus]
Rattus_norvegicus_newGene_85739	--	--	Biological Process: response to hypoxia (GO:0001666);; Molecular Function: complement component C1q binding (GO:0001849);; Molecular Function: aminoacyl-tRNA ligase activity (GO:0004812);; Molecular Function: calcium ion binding (GO:0005509);; Molecular Function: ATP binding (GO:0005524);; Cellular Component: extracellular space (GO:0005615);; Cellular Component: endoplasmic reticulum membrane (G…	--	--	--	--	--	LINE-1 retrotransposable element ORF2 protein OS=Mus musculus OX=10090 GN=Pol PE=1 SV=2	S	Function unknown	LRRGT00034 [Rattus norvegicus]
Rattus_norvegicus_newGene_133566	--	--	Biological Process: response to hypoxia (GO:0001666);; Cellular Component: extracellular space (GO:0005615);; Biological Process: phospholipid metabolic process (GO:0006644);; Biological Process: acute-phase response (GO:0006953);; Biological Process: complement activation, classical pathway (GO:0006958);; Biological Process: aging (GO:0007568);; Biological Process: response to radiation (GO:0009…	--	--	--	--	--	LINE-1 retrotransposable element ORF2 protein OS=Mus musculus OX=10090 GN=Pol PE=1 SV=2	S	Function unknown	ORF2, partial [Rattus norvegicus]
Rattus_norvegicus_newGene_113257	--	--	Cellular Component: endoplasmic reticulum membrane (GO:0005789);; Cellular Component: plasma membrane (GO:0005886);; Biological Process: phosphatidylserine metabolic process (GO:0006658);; Biological Process: sphingolipid metabolic process (GO:0006665);; Biological Process: phospholipid biosynthetic process (GO:0008654);; Molecular Function: L-serine transmembrane transporter activity (GO:0015194…	--	--	--	--	--	LINE-1 retrotransposable element ORF2 protein OS=Mus musculus OX=10090 GN=Pol PE=1 SV=2	S	Function unknown	rCG20251, partial [Rattus norvegicus]
Rattus_norvegicus_newGene_121100	--	--	Cellular Component: nucleus (GO:0005634);; Cellular Component: mitochondrion (GO:0005739);; Biological Process: nucleosome assembly (GO:0006334);; Molecular Function: NADH dehydrogenase (ubiquinone) activity (GO:0008137);; Molecular Function: electron carrier activity (GO:0009055);; Cellular Component: membrane (GO:0016020);; Biological Process: respiratory electron transport chain (GO:0022904);;…	K11290|2.90049e-14|rno:317165|K11290 template-activating factor I | (RefSeq) LRRGT00152; similar to Set alpha isoform	--	--	--	--	--	S	Function unknown	mCG12966 [Mus musculus]
Rattus_norvegicus_newGene_99882	[O]	Posttranslational modification, protein turnover, chaperones	Molecular Function: protease binding (GO:0002020);; Cellular Component: extracellular space (GO:0005615);; Cellular Component: nucleoplasm (GO:0005654);; Cellular Component: mitochondrion (GO:0005739);; Biological Process: ubiquitin-dependent protein catabolic process (GO:0006511);; Biological Process: male meiosis I (GO:0007141);; Biological Process: female meiosis I (GO:0007144);; Biological Pr…	K04551|7.87608e-105|umr:103658519|K04551 ubiquitin B | (RefSeq) UBB; ubiquitin B	--	[OR]	--	Ubiquitin family;; Ubiquitin-2 like Rad60 SUMO-like;; Ubiquitin-like domain;; Ubiquitin-2 like Rad60 SUMO-like;; DUF2407 ubiquitin-like domain	Polyubiquitin-B OS=Rattus norvegicus OX=10116 GN=Ubb PE=1 SV=1	O	Posttranslational modification, protein turnover, chaperones	rCG21222, isoform CRA_a [Rattus norvegicus]
Rattus_norvegicus_newGene_63867	--	--	Molecular Function: aminoacyl-tRNA ligase activity (GO:0004812);; Molecular Function: ATP binding (GO:0005524);; Biological Process: tRNA aminoacylation for protein translation (GO:0006418);;	--	--	--	--	Protein of unknown function (DUF3704)	LINE-1 retrotransposable element ORF2 protein OS=Mus musculus OX=10090 GN=Pol PE=1 SV=2	S	Function unknown	LRRG00116 [Rattus norvegicus]
Rattus_norvegicus_newGene_120295	--	--	Molecular Function: aminoacyl-tRNA ligase activity (GO:0004812);; Molecular Function: ATP binding (GO:0005524);; Biological Process: tRNA aminoacylation for protein translation (GO:0006418);; Biological Process: protein targeting to vacuole (GO:0006623);; Biological Process: nervous system development (GO:0007399);; Biological Process: locomotory behavior (GO:0007626);; Cellular Component: integr…	--	--	--	--	--	LINE-1 retrotransposable element ORF2 protein OS=Mus musculus OX=10090 GN=Pol PE=1 SV=2	S	Function unknown	LRRG00116 [Rattus norvegicus]
Rattus_norvegicus_newGene_142993	--	--	Cellular Component: acrosomal vesicle (GO:0001669);; Molecular Function: protease binding (GO:0002020);; Molecular Function: serine-type endopeptidase inhibitor activity (GO:0004867);; Molecular Function: death receptor binding (GO:0005123);; Cellular Component: extracellular space (GO:0005615);; Biological Process: skeletal muscle tissue development (GO:0007519);; Biological Process: negative re…	--	--	--	--	--	--	--	--	mCG1045525, partial [Mus musculus]
Rattus_norvegicus_newGene_38342	[O]	Posttranslational modification, protein turnover, chaperones	Cellular Component: pericentriolar material (GO:0000242);; Cellular Component: acrosomal vesicle (GO:0001669);; Cellular Component: zona pellucida receptor complex (GO:0002199);; Molecular Function: ATP binding (GO:0005524);; Cellular Component: nuclear heterochromatin (GO:0005720);; Cellular Component: Golgi apparatus (GO:0005794);; Cellular Component: chaperonin-containing T-complex (GO:0005832…	K09493|0|rno:24818|K09493 T-complex protein 1 subunit alpha | (RefSeq) Tcp1, CCTalpha, Tcp-1; t-complex 1	--	[O]	Posttranslational modification, protein turnover, chaperones	TCP-1/cpn60 chaperonin family	T-complex protein 1 subunit alpha OS=Rattus norvegicus OX=10116 GN=Tcp1 PE=1 SV=1	O	Posttranslational modification, protein turnover, chaperones	T-complex protein 1 subunit alpha [Mesocricetus auratus]
Rattus_norvegicus_newGene_124141	--	--	Cellular Component: acrosomal vesicle (GO:0001669);; Molecular Function: DNA binding (GO:0003677);; Molecular Function: serine-type endopeptidase inhibitor activity (GO:0004867);; Cellular Component: extracellular space (GO:0005615);; Biological Process: regulation of transcription from RNA polymerase II promoter (GO:0006357);; Biological Process: apoptotic process (GO:0006915);; Biological Proce…	--	--	--	--	--	--	--	--	mCG1045525, partial [Mus musculus]
Rattus_norvegicus_newGene_81746	--	--	Molecular Function: 11-beta-hydroxysteroid dehydrogenase [NAD(P)] activity (GO:0003845);; Molecular Function: steroid binding (GO:0005496);; Cellular Component: endoplasmic reticulum membrane (GO:0005789);; Cellular Component: rough endoplasmic reticulum (GO:0005791);; Biological Process: glucocorticoid biosynthetic process (GO:0006704);; Biological Process: glucocorticoid catabolic process (GO:0…	--	--	[R]	General function prediction only	--	LINE-1 retrotransposable element ORF2 protein OS=Mus musculus OX=10090 GN=Pol PE=1 SV=2	S	Function unknown	LRRGT00088 [Rattus norvegicus]
Rattus_norvegicus_newGene_102386	--	--	--	--	--	--	--	--	--	--	--	putative CAMP protein [Mus musculus]
Rattus_norvegicus_newGene_117993	--	--	Molecular Function: GTPase activity (GO:0003924);; Molecular Function: GTP binding (GO:0005525);; Cellular Component: symbiont-containing vacuole membrane (GO:0020005);; Cellular Component: cytoplasmic vesicle (GO:0031410);; Biological Process: defense response to protozoan (GO:0042832);; Biological Process: adhesion of symbiont to host (GO:0044406);; Biological Process: defense response to Gram-…	K20908|4.87104e-80|rno:102554096|K20908 guanylate-binding protein 6 | (RefSeq) guanylate-binding protein 6-like	--	[R]	General function prediction only	Guanylate-binding protein, C-terminal domain	Guanylate-binding protein 4 OS=Mus musculus OX=10090 GN=Gbp4 PE=1 SV=1	S	Function unknown	PREDICTED: guanylate-binding protein 6-like isoform X2 [Rattus norvegicus]
Rattus_norvegicus_newGene_123077	--	--	--	--	--	--	--	--	--	--	--	mCG148019 [Mus musculus]
Rattus_norvegicus_newGene_81570	--	--	Biological Process: response to hypoxia (GO:0001666);; Molecular Function: complement component C1q binding (GO:0001849);; Molecular Function: calcium ion binding (GO:0005509);; Cellular Component: extracellular space (GO:0005615);; Cellular Component: endoplasmic reticulum membrane (GO:0005789);; Cellular Component: plasma membrane (GO:0005886);; Biological Process: phosphatidylserine metabolic …	--	--	--	--	Protein of unknown function (DUF1725)	LINE-1 retrotransposable element ORF2 protein OS=Mus musculus OX=10090 GN=Pol PE=1 SV=2	S	Function unknown	LRRGT00194 [Rattus norvegicus]
Rattus_norvegicus_newGene_92969	--	--	Molecular Function: signal transducer activity (GO:0004871);; Molecular Function: insulin receptor binding (GO:0005158);; Cellular Component: cytosol (GO:0005829);; Cellular Component: plasma membrane (GO:0005886);; Biological Process: insulin receptor signaling pathway (GO:0008286);; Biological Process: regulation of lipid metabolic process (GO:0019216);; Molecular Function: protein domain speci…	K17446|0|rno:315350|K17446 insulin receptor substrate 4 | (RefSeq) Irs4, IRS-4; insulin receptor substrate 4	cGMP-PKG signaling pathway (ko04022);FoxO signaling pathway (ko04068);AMPK signaling pathway (ko04152);Longevity regulating pathway (ko04211);Longevity regulating pathway - multiple species (ko04213);Insulin signaling pathway (ko04910);Adipocytokine signaling pathway (ko04920);Regulation of lipolysis in adipocytes (ko04923);Type II diabetes mellitus (ko04930)	--	--	PTB domain (IRS-1 type)	Insulin receptor substrate 4 OS=Mus musculus OX=10090 GN=Irs4 PE=1 SV=2	T	Signal transduction mechanisms	PREDICTED: insulin receptor substrate 4 isoform X1 [Rattus norvegicus]
Rattus_norvegicus_newGene_142756	[O]	Posttranslational modification, protein turnover, chaperones	Molecular Function: structural constituent of ribosome (GO:0003735);; Cellular Component: extracellular space (GO:0005615);; Cellular Component: nucleolus (GO:0005730);; Biological Process: translation (GO:0006412);; Cellular Component: membrane (GO:0016020);; Cellular Component: cytosolic small ribosomal subunit (GO:0022627);; Cellular Component: myelin sheath (GO:0043209);; Molecular Function: …	K02977|1.30897e-62|oas:100135694|K02977 small subunit ribosomal protein S27Ae | (RefSeq) RPS27A; ribosomal protein S27a	Ribosome (ko03010)	[J]	Translation, ribosomal structure and biogenesis	Ubiquitin family;; Ubiquitin-2 like Rad60 SUMO-like	Ubiquitin-40S ribosomal protein S27a OS=Rattus norvegicus OX=10116 GN=Rps27a PE=1 SV=2	O	Posttranslational modification, protein turnover, chaperones	ubiquitin-40S ribosomal protein S27a [Mus pahari]
Rattus_norvegicus_newGene_77765	--	--	Cellular Component: endoplasmic reticulum membrane (GO:0005789);; Cellular Component: plasma membrane (GO:0005886);; Biological Process: phosphatidylserine metabolic process (GO:0006658);; Biological Process: sphingolipid metabolic process (GO:0006665);; Molecular Function: L-serine transmembrane transporter activity (GO:0015194);; Biological Process: L-serine transport (GO:0015825);; Cellular Co…	--	--	--	--	--	LINE-1 retrotransposable element ORF2 protein OS=Mus musculus OX=10090 GN=Pol PE=1 SV=2	S	Function unknown	LRRGT00008 [Rattus norvegicus]
Rattus_norvegicus_newGene_125154	--	--	Biological Process: cellular respiration (GO:0045333);;	--	--	--	--	--	--	--	--	mCG1289 [Mus musculus]
Rattus_norvegicus_newGene_42688	--	--	--	--	--	--	--	--	--	--	--	mCG145516, partial [Mus musculus]
Rattus_norvegicus_newGene_10886	--	--	Molecular Function: protein binding (GO:0005515);; Cellular Component: membrane (GO:0016020);; Cellular Component: extracellular exosome (GO:0070062);;	--	--	--	--	Protein of unknown function (DUF1725)	LINE-1 retrotransposable element ORF2 protein OS=Mus musculus OX=10090 GN=Pol PE=1 SV=2	S	Function unknown	rCG63135 [Rattus norvegicus]
Rattus_norvegicus_newGene_134054	--	--	--	--	--	--	--	--	--	--	--	PREDICTED: LOW QUALITY PROTEIN: uncharacterized protein LOC102550241 [Rattus norvegicus]
Rattus_norvegicus_newGene_98223	--	--	Biological Process: protein targeting to vacuole (GO:0006623);; Biological Process: nervous system development (GO:0007399);; Biological Process: locomotory behavior (GO:0007626);; Cellular Component: extrinsic component of membrane (GO:0019898);; Cellular Component: dense core granule (GO:0031045);; Biological Process: social behavior (GO:0035176);; Biological Process: protein retention in Golgi…	--	--	--	--	Protein of unknown function (DUF1725)	LINE-1 retrotransposable element ORF2 protein OS=Mus musculus OX=10090 GN=Pol PE=1 SV=2	U	Intracellular trafficking, secretion, and vesicular transport	ORF2, partial [Rattus norvegicus]
Rattus_norvegicus_newGene_109578	--	--	--	--	--	--	--	--	--	--	--	mCG1028420, partial [Mus musculus]
Rattus_norvegicus_newGene_124579	--	--	Cellular Component: condensed nuclear chromosome, centromeric region (GO:0000780);; Molecular Function: protein serine/threonine/tyrosine kinase activity (GO:0004712);; Cellular Component: spindle microtubule (GO:0005876);; Biological Process: protein phosphorylation (GO:0006468);; Biological Process: mitotic spindle organization (GO:0007052);; Biological Process: spindle assembly involved in fem…	K11481|2.12815e-79|rno:261730|K11481 aurora kinase A [EC:2.7.11.1] | (RefSeq) Aurka, ARK-1, Stk6; aurora kinase A	Oocyte meiosis (ko04114)	[D]	Cell cycle control, cell division, chromosome partitioning	--	Aurora kinase A OS=Rattus norvegicus OX=10116 GN=Aurka PE=1 SV=1	T	Signal transduction mechanisms	PREDICTED: aurora kinase A isoform X1 [Chinchilla lanigera]
Rattus_norvegicus_newGene_13662	--	--	Biological Process: cytoplasmic translation (GO:0002181);; Molecular Function: structural constituent of ribosome (GO:0003735);; Molecular Function: protein binding (GO:0005515);; Cellular Component: nucleoplasm (GO:0005654);; Cellular Component: nucleolus (GO:0005730);; Cellular Component: focal adhesion (GO:0005925);; Cellular Component: membrane (GO:0016020);; Cellular Component: cytosolic lar…	K02910|2.22282e-45|pale:102888340|K02910 large subunit ribosomal protein L31e | (RefSeq) RPL31; ribosomal protein L31	Ribosome (ko03010)	[J]	Translation, ribosomal structure and biogenesis	--	60S ribosomal protein L31 OS=Rattus norvegicus OX=10116 GN=Rpl31 PE=2 SV=1	J	Translation, ribosomal structure and biogenesis	60S ribosomal protein L31 isoform X1 [Octodon degus]
[truncated: 5,149 more rows]

## Sheet: Table S9
Support Table 9: miRNA expression
#ID	S01	S02	S03	S04
rno-let-7a-1-3p	26.1204	34.5783	22.9384	25.2146
rno-let-7a-2-3p	0.431741	0.459818	0.15985	0.190299
rno-let-7a-5p	2332.34	2575.35	1884.23	1898.8
rno-let-7b-3p	10.3618	14.9901	9.75083	10.7519
rno-let-7b-5p	2192.24	2265.8	1570.76	1858.36
rno-let-7c-1-3p	1.58305	2.11516	2.15797	3.23508
[truncated: 737 more rows]

## Sheet: Table S10
Support Table 10: lncRNAs with differential expression
[truncated: 705 more rows]

[truncated: 9 more sheets: Table S11, Table S12, Table S13, Table S14, Table S15, Table S16, Table S17, Table S18, Table S19]
